# Supplementary material for: Sustainable Use of Macrotermes spp. to Improve Traditional Poultry Farming through an Efficient Trapping System in Burkina Faso
Source: Insects. 2022 Jan 5;13(1):62. doi: 10.3390/insects13010062 (PMC8779955; doi:10.3390/insects13010062)
Supplement: Supplementary file 1 [file insects-13-00062-s001.zip]

Archive with 2 entries (2 files):
- Supplementary file S1.pdf
- Supplementary file S2 Rough data.xlsx
