# Supplementary material for: Sustainable Use of Macrotermes spp. to Improve Traditional Poultry Farming through an Efficient Trapping System in Burkina Faso
Source: Insects. 2022 Jan 5;13(1):62. doi: 10.3390/insects13010062 (PMC8779955; doi:10.3390/insects13010062)
Supplement: Supplementary file 1 [file insects-13-00062-s001.zip › Supplementary file S2 Rough data.xlsx]

## Sheet: Containers
Month	Sites	Substrate	Recipient	Replicate	Mass of termites
November	Nasso	MS	metal box	1	10
November	Nasso	MS	metal box	2	6.5
November	Nasso	MS	metal box	3	2.5
November	Nasso	MS	metal box	4	5
November	Nasso	MS	metal box	5	3
November	Nasso	MS	metal box	6	3.2
November	Nasso	MS	metal box	7	6.5
November	Nasso	MS	metal box	8	5.1
November	Nasso	MS	metal box	9	5.3
November	Nasso	MS	metal box	10	6.6
November	Nasso	MS	metal box	11	2.6
November	Nasso	MS	metal box	12	2.1
November	Nasso	MS	metal box	13	4.7
November	Nasso	MS	metal box	14	3.6
November	Nasso	MS	metal box	15	1.8
November	Nasso	MS	metal box	16	6.7
November	Nasso	MS	metal box	17	6.5
November	Nasso	MS	metal box	18	5
November	Nasso	MS	metal box	19	3
November	Nasso	MS	metal box	20	2.5
November	Nasso	MS	calabash	1	15.2
November	Nasso	MS	calabash	2	8.1
November	Nasso	MS	calabash	3	9.3
November	Nasso	MS	calabash	4	10
November	Nasso	MS	calabash	5	11.1
November	Nasso	MS	calabash	6	12.2
November	Nasso	MS	calabash	7	10
November	Nasso	MS	calabash	8	6
November	Nasso	MS	calabash	9	3.7
November	Nasso	MS	calabash	10	3.9
November	Nasso	MS	calabash	11	13.3
November	Nasso	MS	calabash	12	2.9
November	Nasso	MS	calabash	13	7.5
November	Nasso	MS	calabash	14	10.4
November	Nasso	MS	calabash	15	3.1
November	Nasso	MS	calabash	16	10
November	Nasso	MS	calabash	17	6
November	Nasso	MS	calabash	18	7
November	Nasso	MS	calabash	19	10
November	Nasso	MS	calabash	20	8
November	Nasso	MS	terra cotta pot	1	3.5
November	Nasso	MS	terra cotta pot	2	14.4
November	Nasso	MS	terra cotta pot	3	7.8
November	Nasso	MS	terra cotta pot	4	8.3
November	Nasso	MS	terra cotta pot	5	5.6
November	Nasso	MS	terra cotta pot	6	7.8
November	Nasso	MS	terra cotta pot	7	3.8
November	Nasso	MS	terra cotta pot	8	6.1
November	Nasso	MS	terra cotta pot	9	3.5
November	Nasso	MS	terra cotta pot	10	6.2
November	Nasso	MS	terra cotta pot	11	3.9
November	Nasso	MS	terra cotta pot	12	4
November	Nasso	MS	terra cotta pot	13	12.2
November	Nasso	MS	terra cotta pot	14	12.8
November	Nasso	MS	terra cotta pot	15	5
November	Nasso	MS	terra cotta pot	16	3.6
November	Nasso	MS	terra cotta pot	17	3.2
November	Nasso	MS	terra cotta pot	18	7
November	Nasso	MS	terra cotta pot	19	10.3
November	Nasso	MS	terra cotta pot	20	6.2
November	Dinderesso	MS	metal box	1	0.71
November	Dinderesso	MS	metal box	2	0.91
November	Dinderesso	MS	metal box	3	3.79
November	Dinderesso	MS	metal box	4	2.09
November	Dinderesso	MS	metal box	5	0.72
November	Dinderesso	MS	metal box	6	2.31
November	Dinderesso	MS	metal box	7	1.24
November	Dinderesso	MS	metal box	8	3.19
November	Dinderesso	MS	metal box	9	1.55
November	Dinderesso	MS	metal box	10	0.6
November	Dinderesso	MS	metal box	11	0.7
November	Dinderesso	MS	metal box	12	0.7
November	Dinderesso	MS	metal box	13	0.5
November	Dinderesso	MS	metal box	14	3.4
November	Dinderesso	MS	metal box	15	3.7
November	Dinderesso	MS	metal box	16	0.5
November	Dinderesso	MS	metal box	17	2.3
November	Dinderesso	MS	metal box	18	1.3
November	Dinderesso	MS	metal box	19	1.6
November	Dinderesso	MS	metal box	20	0.5
November	Dinderesso	MS	calabash	1	3.9
November	Dinderesso	MS	calabash	2	6.09
November	Dinderesso	MS	calabash	3	1.97
November	Dinderesso	MS	calabash	4	1.57
November	Dinderesso	MS	calabash	5	1.76
November	Dinderesso	MS	calabash	6	4.79
November	Dinderesso	MS	calabash	7	1.94
November	Dinderesso	MS	calabash	8	0.76
November	Dinderesso	MS	calabash	9	1.95
November	Dinderesso	MS	calabash	10	9.38
November	Dinderesso	MS	calabash	11	3.09
November	Dinderesso	MS	calabash	12	6.1
November	Dinderesso	MS	calabash	13	1.5
November	Dinderesso	MS	calabash	14	1.7
November	Dinderesso	MS	calabash	15	1.9
November	Dinderesso	MS	calabash	16	3.8
November	Dinderesso	MS	calabash	17	3.2
November	Dinderesso	MS	calabash	18	5.2
November	Dinderesso	MS	calabash	19	4.9
November	Dinderesso	MS	calabash	20	2
November	Dinderesso	MS	terra cotta pot	1	5.72
November	Dinderesso	MS	terra cotta pot	2	1.82
November	Dinderesso	MS	terra cotta pot	3	2.44
November	Dinderesso	MS	terra cotta pot	4	4.01
November	Dinderesso	MS	terra cotta pot	5	6.84
November	Dinderesso	MS	terra cotta pot	6	4.5
November	Dinderesso	MS	terra cotta pot	7	5.75
November	Dinderesso	MS	terra cotta pot	8	1.84
November	Dinderesso	MS	terra cotta pot	9	3.93
November	Dinderesso	MS	terra cotta pot	10	1.14
November	Dinderesso	MS	terra cotta pot	11	2.62
November	Dinderesso	MS	terra cotta pot	12	3.1
November	Dinderesso	MS	terra cotta pot	13	3.33
November	Dinderesso	MS	terra cotta pot	14	2.5
November	Dinderesso	MS	terra cotta pot	15	2.33
November	Dinderesso	MS	terra cotta pot	16	4.29
November	Dinderesso	MS	terra cotta pot	17	2.4
November	Dinderesso	MS	terra cotta pot	18	4.1
November	Dinderesso	MS	terra cotta pot	19	5.7
November	Dinderesso	MS	terra cotta pot	20	1.2

## Sheet: Substrates and Seasons
Month	Container	Substrate	Replicate	Mass of termites	Mass of soldiers
February	terra cotta pot	Ms	1	8.23	0.39
February	terra cotta pot	Ms	2	3.98	0.42
February	terra cotta pot	Ms	3	4.04	0.51
February	terra cotta pot	Ms	4	3.21	0.36
February	terra cotta pot	Ms	5	4.6	0.17
February	terra cotta pot	Ms	6	3.18	0.29
February	terra cotta pot	Ms	7	4.02	0.18
February	terra cotta pot	Ms	8	4.08	0.31
February	terra cotta pot	Ms	9	3.02	0.18
February	terra cotta pot	Ms	10	3.45	0.11
February	terra cotta pot	Ms	11	2.75	0.1
February	terra cotta pot	Ms	12	4.32	0.26
February	terra cotta pot	Ms	13	3.31	0.11
February	terra cotta pot	Ms	14	2.59	0.11
February	terra cotta pot	Ms	15	4.6	0.25
February	terra cotta pot	Ms	16	1.44	0.06
February	terra cotta pot	Ms	17	2.51	0.15
February	terra cotta pot	Ms	18	1.54	0.06
February	terra cotta pot	Ms	19	8.19	0.11
February	terra cotta pot	Ms	20	3.2	0.15
February	terra cotta pot	Ms+CD	1	3.02	0.28
February	terra cotta pot	Ms+CD	2	2.71	0.33
February	terra cotta pot	Ms+CD	3	3.31	0.33
February	terra cotta pot	Ms+CD	4	2.32	0.19
February	terra cotta pot	Ms+CD	5	2.67	0.23
February	terra cotta pot	Ms+CD	6	2.83	0.19
February	terra cotta pot	Ms+CD	7	2	0.14
February	terra cotta pot	Ms+CD	8	2.64	0.27
February	terra cotta pot	Ms+CD	9	2.5	0.12
February	terra cotta pot	Ms+CD	10	3.94	0.06
February	terra cotta pot	Ms+CD	11	2.54	0.09
February	terra cotta pot	Ms+CD	12	3.4	0.32
February	terra cotta pot	Ms+CD	13	2.01	0.18
February	terra cotta pot	Ms+CD	14	2.22	0.16
February	terra cotta pot	Ms+CD	15	3.05	0.08
February	terra cotta pot	Ms+CD	16	2.09	0.08
February	terra cotta pot	Ms+CD	17	7.35	0.15
February	terra cotta pot	Ms+CD	18	2.36	0.22
February	terra cotta pot	Ms+CD	19	8.61	0.35
February	terra cotta pot	Ms+CD	20	2.6	0.15
February	terra cotta pot	Ms+MS	1	5.35	0.38
February	terra cotta pot	Ms+MS	2	3.89	0.29
February	terra cotta pot	Ms+MS	3	5.84	0.36
February	terra cotta pot	Ms+MS	4	12.7	0.32
February	terra cotta pot	Ms+MS	5	2.66	0.24
February	terra cotta pot	Ms+MS	6	2.49	0.15
February	terra cotta pot	Ms+MS	7	2.76	0.18
February	terra cotta pot	Ms+MS	8	2.8	0.22
February	terra cotta pot	Ms+MS	9	3.25	0.18
February	terra cotta pot	Ms+MS	10	2.63	0.14
February	terra cotta pot	Ms+MS	11	2.55	0.13
February	terra cotta pot	Ms+MS	12	3.42	0.18
February	terra cotta pot	Ms+MS	13	2.22	0.08
February	terra cotta pot	Ms+MS	14	3.97	0.19
February	terra cotta pot	Ms+MS	15	3.78	0.36
February	terra cotta pot	Ms+MS	16	9.84	0.1
February	terra cotta pot	Ms+MS	17	1.64	0.07
February	terra cotta pot	Ms+MS	18	3.25	0.13
February	terra cotta pot	Ms+MS	19	3.54	0.28
February	terra cotta pot	Ms+MS	20	2.92	0.17
February	terra cotta pot	CD	1	2.78	0.16
February	terra cotta pot	CD	2	3.21	0.28
February	terra cotta pot	CD	3	1.43	0.32
February	terra cotta pot	CD	4	1.42	0.25
February	terra cotta pot	CD	5	2.65	0.18
February	terra cotta pot	CD	6	2.33	0.09
February	terra cotta pot	CD	7	1.08	0.16
February	terra cotta pot	CD	8	3.02	0.14
February	terra cotta pot	CD	9	3	0.16
February	terra cotta pot	CD	10	2.98	0.18
February	terra cotta pot	CD	11	1.74	0.04
February	terra cotta pot	CD	12	1.68	0.18
February	terra cotta pot	CD	13	1.5	0.07
February	terra cotta pot	CD	14	3.2	0.23
February	terra cotta pot	CD	15	3.4	0.21
February	terra cotta pot	CD	16	4.66	0.38
February	terra cotta pot	CD	17	7.06	0.41
February	terra cotta pot	CD	18	1.45	0.18
February	terra cotta pot	CD	19	1.25	0.1
February	terra cotta pot	CD	20	1.09	0.17
February	terra cotta pot	CD+MS	1	3.99	0.32
February	terra cotta pot	CD+MS	2	3.16	0.24
February	terra cotta pot	CD+MS	3	3.89	0.12
February	terra cotta pot	CD+MS	4	0.74	0.08
February	terra cotta pot	CD+MS	5	1.76	0.17
February	terra cotta pot	CD+MS	6	2.97	0.09
February	terra cotta pot	CD+MS	7	2.53	0.24
February	terra cotta pot	CD+MS	8	0.9	0.16
February	terra cotta pot	CD+MS	9	1.26	0.19
February	terra cotta pot	CD+MS	10	2.9	0.1
February	terra cotta pot	CD+MS	11	1.33	0.12
February	terra cotta pot	CD+MS	12	1.4	0.14
February	terra cotta pot	CD+MS	13	6	0.06
February	terra cotta pot	CD+MS	14	7	0.07
February	terra cotta pot	CD+MS	15	1.5	0.12
February	terra cotta pot	CD+MS	16	6	0.06
February	terra cotta pot	CD+MS	17	8	0.08
February	terra cotta pot	CD+MS	18	13	0.13
February	terra cotta pot	CD+MS	19	5	0.05
February	terra cotta pot	CD+MS	20	2.9	0.26
February	terra cotta pot	MS	1	3.5	0.12
February	terra cotta pot	MS	2	7.45	0.22
February	terra cotta pot	MS	3	10.9	0.36
February	terra cotta pot	MS	4	2.48	0.22
February	terra cotta pot	MS	5	4.74	0.15
February	terra cotta pot	MS	6	4.74	0.26
February	terra cotta pot	MS	7	4.78	0.32
February	terra cotta pot	MS	8	3.56	0.38
February	terra cotta pot	MS	9	6.54	0.21
February	terra cotta pot	MS	10	4.38	0.23
February	terra cotta pot	MS	11	5.77	0.36
February	terra cotta pot	MS	12	4.65	0.23
February	terra cotta pot	MS	13	3.82	0.11
February	terra cotta pot	MS	14	3.28	0.17
February	terra cotta pot	MS	15	6.67	0.28
February	terra cotta pot	MS	16	7.46	0.25
February	terra cotta pot	MS	17	8.82	0.12
February	terra cotta pot	MS	18	7.83	0.18
February	terra cotta pot	MS	19	9.21	0.2
February	terra cotta pot	MS	20	7.9	0.33
April	terra cotta pot	Ms	1	3.49	0.39
April	terra cotta pot	Ms	2	3.77	0.32
April	terra cotta pot	Ms	3	3.25	0.3
April	terra cotta pot	Ms	4	3.4	0.27
April	terra cotta pot	Ms	5	4.12	0.17
April	terra cotta pot	Ms	6	12	0.5
April	terra cotta pot	Ms	7	4.82	0.13
April	terra cotta pot	Ms	8	7.3	0.35
April	terra cotta pot	Ms	9	5.61	0.06
April	terra cotta pot	Ms	10	11.74	0.23
April	terra cotta pot	Ms	11	4.83	0.13
April	terra cotta pot	Ms	12	6.42	0.19
April	terra cotta pot	Ms	13	3.62	0.25
April	terra cotta pot	Ms	14	2.03	0.24
April	terra cotta pot	Ms	15	4.25	0.1
April	terra cotta pot	Ms	16	2.6	0.09
April	terra cotta pot	Ms	17	5.2	0.05
April	terra cotta pot	Ms	18	6.8	0.02
April	terra cotta pot	Ms	19	4.9	0.08
April	terra cotta pot	Ms	20	6.8	0.07
April	terra cotta pot	Ms+CD	1	6.82	0.16
April	terra cotta pot	Ms+CD	2	6.5	0.22
April	terra cotta pot	Ms+CD	3	9.94	0.31
April	terra cotta pot	Ms+CD	4	8.24	0.2
April	terra cotta pot	Ms+CD	5	6.57	0.35
April	terra cotta pot	Ms+CD	6	8.12	0.3
April	terra cotta pot	Ms+CD	7	7	0.27
April	terra cotta pot	Ms+CD	8	8.26	0.25
April	terra cotta pot	Ms+CD	9	3.88	0.22
April	terra cotta pot	Ms+CD	10	11.19	0.18
April	terra cotta pot	Ms+CD	11	4.68	0.14
April	terra cotta pot	Ms+CD	12	6.34	0.18
April	terra cotta pot	Ms+CD	13	5.77	0.2
April	terra cotta pot	Ms+CD	14	9.25	0.21
April	terra cotta pot	Ms+CD	15	6.45	0.3
April	terra cotta pot	Ms+CD	16	8	0.21
April	terra cotta pot	Ms+CD	17	5.6	0.19
April	terra cotta pot	Ms+CD	18	4.24	0.21
April	terra cotta pot	Ms+CD	19	4.68	0.16
April	terra cotta pot	Ms+CD	20	3.5	0.15
April	terra cotta pot	Ms+MS	1	5.61	0.44
April	terra cotta pot	Ms+MS	2	6.13	0.16
April	terra cotta pot	Ms+MS	3	4.58	0.1
April	terra cotta pot	Ms+MS	4	7.25	0.25
April	terra cotta pot	Ms+MS	5	6.4	0.2
April	terra cotta pot	Ms+MS	6	3.48	0.18
April	terra cotta pot	Ms+MS	7	6.14	0.25
April	terra cotta pot	Ms+MS	8	3.92	0.09
April	terra cotta pot	Ms+MS	9	5.21	0.15
April	terra cotta pot	Ms+MS	10	6.2	0.26
April	terra cotta pot	Ms+MS	11	8.9	0.31
April	terra cotta pot	Ms+MS	12	8.25	0.2
April	terra cotta pot	Ms+MS	13	7.36	0.18
April	terra cotta pot	Ms+MS	14	9.2	0.26
April	terra cotta pot	Ms+MS	15	8.25	0.3
April	terra cotta pot	Ms+MS	16	6.14	0.25
April	terra cotta pot	Ms+MS	17	3.92	0.09
April	terra cotta pot	Ms+MS	18	5.21	0.15
April	terra cotta pot	Ms+MS	19	10.5	0.22
April	terra cotta pot	Ms+MS	20	7.35	0.18
April	terra cotta pot	CD	1	4.46	0.15
April	terra cotta pot	CD	2	6.9	0.33
April	terra cotta pot	CD	3	4.9	0.19
April	terra cotta pot	CD	4	5.59	0.29
April	terra cotta pot	CD	5	5.72	0.31
April	terra cotta pot	CD	6	6.7	0.4
April	terra cotta pot	CD	7	3.2	0.25
April	terra cotta pot	CD	8	2.5	0.18
April	terra cotta pot	CD	9	5.34	0.33
April	terra cotta pot	CD	10	6.76	0.15
April	terra cotta pot	CD	11	9	0.28
April	terra cotta pot	CD	12	6.7	0.26
April	terra cotta pot	CD	13	6.5	0.25
April	terra cotta pot	CD	14	8.2	0.2
April	terra cotta pot	CD	15	3.6	0.18
April	terra cotta pot	CD	16	5.6	0.2
April	terra cotta pot	CD	17	7.2	0.32
April	terra cotta pot	CD	18	5.4	0.3
April	terra cotta pot	CD	19	3.2	0.21
April	terra cotta pot	CD	20	4.1	0.18
April	terra cotta pot	CD+MS	1	5.58	0.19
April	terra cotta pot	CD+MS	2	14.75	0.35
April	terra cotta pot	CD+MS	3	12.5	0.22
April	terra cotta pot	CD+MS	4	11.8	0.18
April	terra cotta pot	CD+MS	5	13.9	0.15
April	terra cotta pot	CD+MS	6	8.6	0.12
April	terra cotta pot	CD+MS	7	4.9	0.13
April	terra cotta pot	CD+MS	8	9.7	0.14
April	terra cotta pot	CD+MS	9	3.32	0.16
April	terra cotta pot	CD+MS	10	15.55	0.15
April	terra cotta pot	CD+MS	11	3.46	0.11
April	terra cotta pot	CD+MS	12	7	0.04
April	terra cotta pot	CD+MS	13	11	0.14
April	terra cotta pot	CD+MS	14	9.6	0.18
April	terra cotta pot	CD+MS	15	8.7	0.15
April	terra cotta pot	CD+MS	16	7.8	0.12
April	terra cotta pot	CD+MS	17	6.5	0.11
April	terra cotta pot	CD+MS	18	7.3	0.08
April	terra cotta pot	CD+MS	19	5.3	0.06
April	terra cotta pot	CD+MS	20	7.2	0.2
April	terra cotta pot	MS	1	5.19	0.15
April	terra cotta pot	MS	2	8.48	0.32
April	terra cotta pot	MS	3	9.76	0.57
April	terra cotta pot	MS	4	6.29	0.19
April	terra cotta pot	MS	5	8.92	0.13
April	terra cotta pot	MS	6	5.02	0.1
April	terra cotta pot	MS	7	14.18	0.52
April	terra cotta pot	MS	8	10	0.25
April	terra cotta pot	MS	9	9.25	0.25
April	terra cotta pot	MS	10	6.36	0.21
April	terra cotta pot	MS	11	6.13	0.16
April	terra cotta pot	MS	12	7.45	0.26
April	terra cotta pot	MS	13	9.6	0.4
April	terra cotta pot	MS	14	7.29	0.35
April	terra cotta pot	MS	15	9.2	0.12
April	terra cotta pot	MS	16	6.32	0.13
April	terra cotta pot	MS	17	7.3	0.15
April	terra cotta pot	MS	18	9.6	0.18
April	terra cotta pot	MS	19	7.3	0.19
April	terra cotta pot	MS	20	6.33	0.23
June	terra cotta pot	Ms	1	2.91	0.03
June	terra cotta pot	Ms	2	7.77	0.12
June	terra cotta pot	Ms	3	4.4	0.12
June	terra cotta pot	Ms	4	2.31	0.06
June	terra cotta pot	Ms	5	2.7	0.09
June	terra cotta pot	Ms	6	5.25	0.4
June	terra cotta pot	Ms	7	3.69	0.06
June	terra cotta pot	Ms	8	4.51	0.07
June	terra cotta pot	Ms	9	5.73	0.07
June	terra cotta pot	Ms	10	4.15	0.16
June	terra cotta pot	Ms	11	3.46	0.07
June	terra cotta pot	Ms	12	5.01	0.08
June	terra cotta pot	Ms	13	2.26	0.02
June	terra cotta pot	Ms	14	2.56	0.04
June	terra cotta pot	Ms	15	3.5	0.05
June	terra cotta pot	Ms	16	2.8	0.06
June	terra cotta pot	Ms	17	12.44	0.08
June	terra cotta pot	Ms	18	6.85	0.06
June	terra cotta pot	Ms	19	2.38	0.03
June	terra cotta pot	Ms	20	2.5	0.05
June	terra cotta pot	Ms+CD	1	5.65	0.25
June	terra cotta pot	Ms+CD	2	5.27	0
June	terra cotta pot	Ms+CD	3	5.3	0.05
June	terra cotta pot	Ms+CD	4	4.2	0.03
June	terra cotta pot	Ms+CD	5	4.94	0.08
June	terra cotta pot	Ms+CD	6	8.41	0.17
June	terra cotta pot	Ms+CD	7	8.1	0.1
June	terra cotta pot	Ms+CD	8	3.52	0.04
June	terra cotta pot	Ms+CD	9	3.65	0.06
June	terra cotta pot	Ms+CD	10	4.82	0.12
June	terra cotta pot	Ms+CD	11	5.38	0.08
June	terra cotta pot	Ms+CD	12	1.83	0.03
June	terra cotta pot	Ms+CD	13	2.64	0.07
June	terra cotta pot	Ms+CD	14	5.57	0.15
June	terra cotta pot	Ms+CD	15	8.02	0.26
June	terra cotta pot	Ms+CD	16	6.58	0.05
June	terra cotta pot	Ms+CD	17	5.4	0.13
June	terra cotta pot	Ms+CD	18	4.8	0.15
June	terra cotta pot	Ms+CD	19	4.2	0.12
June	terra cotta pot	Ms+CD	20	3.6	0.09
June	terra cotta pot	Ms+MS	1	11.26	0.08
June	terra cotta pot	Ms+MS	2	1.66	0.04
June	terra cotta pot	Ms+MS	3	6.11	0.1
June	terra cotta pot	Ms+MS	4	4.5	0.09
June	terra cotta pot	Ms+MS	5	3.06	0.03
June	terra cotta pot	Ms+MS	6	5.96	0.11
June	terra cotta pot	Ms+MS	7	7.03	0.03
June	terra cotta pot	Ms+MS	8	6.05	0.09
June	terra cotta pot	Ms+MS	9	4.49	0.12
June	terra cotta pot	Ms+MS	10	2.1	0.05
June	terra cotta pot	Ms+MS	11	4.1	0.06
June	terra cotta pot	Ms+MS	12	3.5	0.08
June	terra cotta pot	Ms+MS	13	1.86	0.04
June	terra cotta pot	Ms+MS	14	4.82	0.06
June	terra cotta pot	Ms+MS	15	4.72	0.13
June	terra cotta pot	Ms+MS	16	4.31	0.12
June	terra cotta pot	Ms+MS	17	3.96	0.15
June	terra cotta pot	Ms+MS	18	4.47	0.04
June	terra cotta pot	Ms+MS	19	3.39	0.11
June	terra cotta pot	Ms+MS	20	4.71	0.08
June	terra cotta pot	CD	1	3.1	0.25
June	terra cotta pot	CD	2	2.5	0.16
June	terra cotta pot	CD	3	2.1	0.17
June	terra cotta pot	CD	4	2	0.26
June	terra cotta pot	CD	5	3.1	0.08
June	terra cotta pot	CD	6	4.1	0.06
June	terra cotta pot	CD	7	2.2	0.05
June	terra cotta pot	CD	8	3.36	0.27
June	terra cotta pot	CD	9	3.5	0.09
June	terra cotta pot	CD	10	3.84	0.07
June	terra cotta pot	CD	11	4.13	0.09
June	terra cotta pot	CD	12	2.72	0.05
June	terra cotta pot	CD	13	3.4	0.09
June	terra cotta pot	CD	14	2.3	0.08
June	terra cotta pot	CD	15	1.8	0.1
June	terra cotta pot	CD	16	2.3	0.15
June	terra cotta pot	CD	17	0	0
June	terra cotta pot	CD	18	1.66	0.16
June	terra cotta pot	CD	19	3.53	0.05
June	terra cotta pot	CD	20	4.3	0.12
June	terra cotta pot	CD+MS	1	4.12	0.25
June	terra cotta pot	CD+MS	2	1.55	0.01
June	terra cotta pot	CD+MS	3	5.87	0.06
June	terra cotta pot	CD+MS	4	2.57	0.07
June	terra cotta pot	CD+MS	5	2.23	0.01
June	terra cotta pot	CD+MS	6	2.8	0.03
June	terra cotta pot	CD+MS	7	3.03	0.03
June	terra cotta pot	CD+MS	8	5.49	0.31
June	terra cotta pot	CD+MS	9	9.08	0.13
June	terra cotta pot	CD+MS	10	3.12	0.11
June	terra cotta pot	CD+MS	11	3.84	0.07
June	terra cotta pot	CD+MS	12	2.82	0.06
June	terra cotta pot	CD+MS	13	2.89	0.07
June	terra cotta pot	CD+MS	14	1.2	0.03
June	terra cotta pot	CD+MS	15	0	0
June	terra cotta pot	CD+MS	16	1.91	0.05
June	terra cotta pot	CD+MS	17	3.01	0.11
June	terra cotta pot	CD+MS	18	4.46	0.14
June	terra cotta pot	CD+MS	19	1.64	0.05
June	terra cotta pot	CD+MS	20	3.29	0.04
June	terra cotta pot	MS	1	2.75	0.02
June	terra cotta pot	MS	2	4.66	0.1
June	terra cotta pot	MS	3	3.5	0.09
June	terra cotta pot	MS	4	2.8	0.08
June	terra cotta pot	MS	5	6.3	0.09
June	terra cotta pot	MS	6	2.44	0.02
June	terra cotta pot	MS	7	5.63	0.09
June	terra cotta pot	MS	8	5.34	0.12
June	terra cotta pot	MS	9	4	0.16
June	terra cotta pot	MS	10	3.72	0.07
June	terra cotta pot	MS	11	1.81	0.03
June	terra cotta pot	MS	12	9	0.05
June	terra cotta pot	MS	13	4.27	0.05
June	terra cotta pot	MS	14	4.77	0.05
June	terra cotta pot	MS	15	8	0.09
June	terra cotta pot	MS	16	6.59	0.17
June	terra cotta pot	MS	17	1.36	0.06
June	terra cotta pot	MS	18	7.81	0.09
June	terra cotta pot	MS	19	2.58	0.05
June	terra cotta pot	MS	20	2.99	0.15
August	terra cotta pot	Ms	1	16.53	0.1
August	terra cotta pot	Ms	2	5.56	0.09
August	terra cotta pot	Ms	3	6.56	0.25
August	terra cotta pot	Ms	4	8.64	0.07
August	terra cotta pot	Ms	5	15.19	0.01
August	terra cotta pot	Ms	6	14.47	0.07
August	terra cotta pot	Ms	7	14.97	0.08
August	terra cotta pot	Ms	8	11.67	0.03
August	terra cotta pot	Ms	9	7.36	0.07
August	terra cotta pot	Ms	10	8.99	0.11
August	terra cotta pot	Ms	11	8.4	0.13
August	terra cotta pot	Ms	12	6.48	0.12
August	terra cotta pot	Ms	13	5.52	0.22
August	terra cotta pot	Ms	14	3.71	0.06
August	terra cotta pot	Ms	15	6.3	0.12
August	terra cotta pot	Ms	16	3.29	0.37
August	terra cotta pot	Ms	17	8.22	0.25
August	terra cotta pot	Ms	18	7.11	0.08
August	terra cotta pot	Ms	19	4.5	0.23
August	terra cotta pot	Ms	20	3.95	0.27
August	terra cotta pot	Ms+CD	1	12.45	0.15
August	terra cotta pot	Ms+CD	2	12.14	0.08
August	terra cotta pot	Ms+CD	3	3.48	0.01
August	terra cotta pot	Ms+CD	4	5.04	0.04
August	terra cotta pot	Ms+CD	5	6.91	0.23
August	terra cotta pot	Ms+CD	6	3.07	0.08
August	terra cotta pot	Ms+CD	7	3.13	0.02
August	terra cotta pot	Ms+CD	8	0	0
August	terra cotta pot	Ms+CD	9	7.74	0.12
August	terra cotta pot	Ms+CD	10	4.76	0.06
August	terra cotta pot	Ms+CD	11	5.09	0.06
August	terra cotta pot	Ms+CD	12	4.6	0.08
August	terra cotta pot	Ms+CD	13	7.62	0.03
August	terra cotta pot	Ms+CD	14	6.5	0.06
August	terra cotta pot	Ms+CD	15	7.28	0.04
August	terra cotta pot	Ms+CD	16	6.7	0.05
August	terra cotta pot	Ms+CD	17	5.34	0.08
August	terra cotta pot	Ms+CD	18	4.78	0.11
August	terra cotta pot	Ms+CD	19	8.62	0.12
August	terra cotta pot	Ms+CD	20	5.11	0.13
August	terra cotta pot	Ms+MS	1	5.28	0.09
August	terra cotta pot	Ms+MS	2	8.77	0.03
August	terra cotta pot	Ms+MS	3	5.78	0.2
August	terra cotta pot	Ms+MS	4	7.67	0.06
August	terra cotta pot	Ms+MS	5	4.41	0.02
August	terra cotta pot	Ms+MS	6	5.09	0.03
August	terra cotta pot	Ms+MS	7	6.65	0.04
August	terra cotta pot	Ms+MS	8	5.13	0.02
August	terra cotta pot	Ms+MS	9	3.12	0.01
August	terra cotta pot	Ms+MS	10	3.3	0.02
August	terra cotta pot	Ms+MS	11	6.77	0.04
August	terra cotta pot	Ms+MS	12	6.21	0.06
August	terra cotta pot	Ms+MS	13	6.05	0.16
August	terra cotta pot	Ms+MS	14	3.76	0.11
August	terra cotta pot	Ms+MS	15	2.06	0.1
August	terra cotta pot	Ms+MS	16	15.76	0.04
August	terra cotta pot	Ms+MS	17	6.03	0.15
August	terra cotta pot	Ms+MS	18	6.59	0.09
August	terra cotta pot	Ms+MS	19	9.62	0.17
August	terra cotta pot	Ms+MS	20	10.31	0.13
August	terra cotta pot	CD	1	1.45	0.06
August	terra cotta pot	CD	2	4.83	0.22
August	terra cotta pot	CD	3	2.05	0.09
August	terra cotta pot	CD	4	1.84	0.08
August	terra cotta pot	CD	5	4.48	0.15
August	terra cotta pot	CD	6	2.76	0.21
August	terra cotta pot	CD	7	2.28	0.15
August	terra cotta pot	CD	8	3.4	0.14
August	terra cotta pot	CD	9	2.58	0.03
August	terra cotta pot	CD	10	1.5	0.08
August	terra cotta pot	CD	11	2.3	0.09
August	terra cotta pot	CD	12	2.5	0.08
August	terra cotta pot	CD	13	2.51	0.04
August	terra cotta pot	CD	14	3.24	0
August	terra cotta pot	CD	15	2.34	0.04
August	terra cotta pot	CD	16	1.6	0.05
August	terra cotta pot	CD	17	3.66	0.05
August	terra cotta pot	CD	18	1.48	0.06
August	terra cotta pot	CD	19	2.07	0.05
August	terra cotta pot	CD	20	1.67	0.05
August	terra cotta pot	CD+MS	1	4.3	0.08
August	terra cotta pot	CD+MS	2	5.4	0.08
August	terra cotta pot	CD+MS	3	8.51	0.08
August	terra cotta pot	CD+MS	4	5.13	0.08
August	terra cotta pot	CD+MS	5	8.82	0.08
August	terra cotta pot	CD+MS	6	7.31	0.08
August	terra cotta pot	CD+MS	7	8.38	0.08
August	terra cotta pot	CD+MS	8	6.48	0.08
August	terra cotta pot	CD+MS	9	4.07	0.08
August	terra cotta pot	CD+MS	10	2.53	0.08
August	terra cotta pot	CD+MS	11	6.58	0.08
August	terra cotta pot	CD+MS	12	3.26	0.08
August	terra cotta pot	CD+MS	13	13.59	0.08
August	terra cotta pot	CD+MS	14	14.41	0.08
August	terra cotta pot	CD+MS	15	8.52	0.08
August	terra cotta pot	CD+MS	16	0	0.08
August	terra cotta pot	CD+MS	17	6.42	0.08
August	terra cotta pot	CD+MS	18	4.61	0.08
August	terra cotta pot	CD+MS	19	6.65	0.08
August	terra cotta pot	CD+MS	20	5.48	0.08
August	terra cotta pot	MS	1	15.04	0.28
August	terra cotta pot	MS	2	5.5	0.07
August	terra cotta pot	MS	3	4.47	0.12
August	terra cotta pot	MS	4	13.15	0.23
August	terra cotta pot	MS	5	4.09	0.01
August	terra cotta pot	MS	6	5.85	0.01
August	terra cotta pot	MS	7	3.84	0.03
August	terra cotta pot	MS	8	6.51	0.02
August	terra cotta pot	MS	9	4.51	0.09
August	terra cotta pot	MS	10	3.46	0.02
August	terra cotta pot	MS	11	4.05	0.03
August	terra cotta pot	MS	12	6.52	0.08
August	terra cotta pot	MS	13	14.6	0.11
August	terra cotta pot	MS	14	17.96	0.45
August	terra cotta pot	MS	15	14.88	0.25
August	terra cotta pot	MS	16	13.89	0.26
August	terra cotta pot	MS	17	4.3	0.04
August	terra cotta pot	MS	18	7.32	0.24
August	terra cotta pot	MS	19	8.56	0.31
August	terra cotta pot	MS	20	5.29	0.06
October	terra cotta pot	Ms	1	9.7	0.17
October	terra cotta pot	Ms	2	8.9	0.18
October	terra cotta pot	Ms	3	9.6	0.19
October	terra cotta pot	Ms	4	3.13	0.15
October	terra cotta pot	Ms	5	1.9	0.2
October	terra cotta pot	Ms	6	2.06	0.09
October	terra cotta pot	Ms	7	2.48	0.23
October	terra cotta pot	Ms	8	1.81	0.11
October	terra cotta pot	Ms	9	1.43	0.05
October	terra cotta pot	Ms	10	1.56	0.08
October	terra cotta pot	Ms	11	1.54	0.08
October	terra cotta pot	Ms	12	3.2	0.09
October	terra cotta pot	Ms	13	2.05	0.17
October	terra cotta pot	Ms	14	2.74	0.06
October	terra cotta pot	Ms	15	1.45	0.09
October	terra cotta pot	Ms	16	1.25	0.08
October	terra cotta pot	Ms	17	0.92	0.09
October	terra cotta pot	Ms	18	1.26	0.03
October	terra cotta pot	Ms	19	1.57	0.11
October	terra cotta pot	Ms	20	1.32	0.04
October	terra cotta pot	Ms+CD	1	4.57	0.32
October	terra cotta pot	Ms+CD	2	3.76	0.32
October	terra cotta pot	Ms+CD	3	5.46	0.25
October	terra cotta pot	Ms+CD	4	6.09	0.36
October	terra cotta pot	Ms+CD	5	1.61	0.16
October	terra cotta pot	Ms+CD	6	5.36	0.32
October	terra cotta pot	Ms+CD	7	8.33	0.28
October	terra cotta pot	Ms+CD	8	1.71	0.14
October	terra cotta pot	Ms+CD	9	1.69	0.28
October	terra cotta pot	Ms+CD	10	1.71	0.13
October	terra cotta pot	Ms+CD	11	1.71	0.3
October	terra cotta pot	Ms+CD	12	1.82	0.15
October	terra cotta pot	Ms+CD	13	1.34	0.09
October	terra cotta pot	Ms+CD	14	2.3	0.22
October	terra cotta pot	Ms+CD	15	1.96	0.23
October	terra cotta pot	Ms+CD	16	2.15	0.1
October	terra cotta pot	Ms+CD	17	1.47	0.01
October	terra cotta pot	Ms+CD	18	1.28	0.01
October	terra cotta pot	Ms+CD	19	2.54	0.17
October	terra cotta pot	Ms+CD	20	1.44	0.02
October	terra cotta pot	Ms+MS	1	7.49	0.19
October	terra cotta pot	Ms+MS	2	4.54	0.23
October	terra cotta pot	Ms+MS	3	3.14	0.32
October	terra cotta pot	Ms+MS	4	7.49	0.4
October	terra cotta pot	Ms+MS	5	9.2	0.21
October	terra cotta pot	Ms+MS	6	8.2	0.33
October	terra cotta pot	Ms+MS	7	3.63	0.11
October	terra cotta pot	Ms+MS	8	1.87	0.11
October	terra cotta pot	Ms+MS	9	1.7	0.05
October	terra cotta pot	Ms+MS	10	1.9	0.22
October	terra cotta pot	Ms+MS	11	1.58	0.09
October	terra cotta pot	Ms+MS	12	1.68	0.1
October	terra cotta pot	Ms+MS	13	1.72	0.1
October	terra cotta pot	Ms+MS	14	1.9	0.12
October	terra cotta pot	Ms+MS	15	1.58	0.09
October	terra cotta pot	Ms+MS	16	1.68	0.28
October	terra cotta pot	Ms+MS	17	1.45	0.01
October	terra cotta pot	Ms+MS	18	1.96	0.13
October	terra cotta pot	Ms+MS	19	1.5	0.13
October	terra cotta pot	Ms+MS	20	1.6	0.11
October	terra cotta pot	CD	1	2.05	0.12
October	terra cotta pot	CD	2	1.4	0.1
October	terra cotta pot	CD	3	0.65	0.1
October	terra cotta pot	CD	4	0.58	0.18
October	terra cotta pot	CD	5	1.6	0.08
October	terra cotta pot	CD	6	3.23	0.07
October	terra cotta pot	CD	7	2.95	0.17
October	terra cotta pot	CD	8	5.59	0.19
October	terra cotta pot	CD	9	1.9	0.12
October	terra cotta pot	CD	10	1.3	0.09
October	terra cotta pot	CD	11	2.1	0.11
October	terra cotta pot	CD	12	1.4	0.09
October	terra cotta pot	CD	13	1.25	0.04
October	terra cotta pot	CD	14	1	0.03
October	terra cotta pot	CD	15	1.2	0.09
October	terra cotta pot	CD	16	1.9	0.11
October	terra cotta pot	CD	17	1.81	0.09
October	terra cotta pot	CD	18	1.48	0.06
October	terra cotta pot	CD	19	1.42	0.08
October	terra cotta pot	CD	20	1.79	0.23
October	terra cotta pot	CD+MS	1	2.73	0.22
October	terra cotta pot	CD+MS	2	1.66	0.07
October	terra cotta pot	CD+MS	3	5.7	0.29
October	terra cotta pot	CD+MS	4	3.01	0.17
October	terra cotta pot	CD+MS	5	3.34	0.38
October	terra cotta pot	CD+MS	6	2.64	0.27
October	terra cotta pot	CD+MS	7	1.56	0.12
October	terra cotta pot	CD+MS	8	3.41	0.11
October	terra cotta pot	CD+MS	9	2.16	0.16
October	terra cotta pot	CD+MS	10	1.77	0.14
October	terra cotta pot	CD+MS	11	1.62	0.09
October	terra cotta pot	CD+MS	12	1.61	0.07
October	terra cotta pot	CD+MS	13	2.96	0.19
October	terra cotta pot	CD+MS	14	2.37	0.02
October	terra cotta pot	CD+MS	15	3.25	0.15
October	terra cotta pot	CD+MS	16	2.1	0.11
October	terra cotta pot	CD+MS	17	1.85	0.19
October	terra cotta pot	CD+MS	18	1.81	0.18
October	terra cotta pot	CD+MS	19	1.3	0.09
October	terra cotta pot	CD+MS	20	1.39	0.03
October	terra cotta pot	MS	1	5.11	0.18
October	terra cotta pot	MS	2	5.93	0.17
October	terra cotta pot	MS	3	11.7	0.19
October	terra cotta pot	MS	4	9.83	0.22
October	terra cotta pot	MS	5	2.41	0.13
October	terra cotta pot	MS	6	4.98	0.23
October	terra cotta pot	MS	7	5.01	0.18
October	terra cotta pot	MS	8	8.79	0.35
October	terra cotta pot	MS	9	4.2	0.44
October	terra cotta pot	MS	10	2.03	0.21
October	terra cotta pot	MS	11	4.59	0.37
October	terra cotta pot	MS	12	2.85	0.36
October	terra cotta pot	MS	13	1.89	0.28
October	terra cotta pot	MS	14	1.99	0.2
October	terra cotta pot	MS	15	1.98	0.37
October	terra cotta pot	MS	16	1.69	0.13
October	terra cotta pot	MS	17	1.72	0.14
October	terra cotta pot	MS	18	5.81	0.29
October	terra cotta pot	MS	19	2.73	0.26
October	terra cotta pot	MS	20	1.83	0.04
December	terra cotta pot	Ms	1	2.4	0.07
December	terra cotta pot	Ms	2	2.05	0.09
December	terra cotta pot	Ms	3	2.63	0.07
December	terra cotta pot	Ms	4	2.29	0.05
December	terra cotta pot	Ms	5	1.75	0.02
December	terra cotta pot	Ms	6	1.3	0.02
December	terra cotta pot	Ms	7	2.07	0.04
December	terra cotta pot	Ms	8	1.59	0.02
December	terra cotta pot	Ms	9	2.37	0.02
December	terra cotta pot	Ms	10	1.32	0.01
December	terra cotta pot	Ms	11	1.37	0.06
December	terra cotta pot	Ms	12	1.48	0.05
December	terra cotta pot	Ms	13	1.91	0.01
December	terra cotta pot	Ms	14	1.6	0.01
December	terra cotta pot	Ms	15	1.9	0.08
December	terra cotta pot	Ms	16	1.4	0.05
December	terra cotta pot	Ms	17	1.6	0.05
December	terra cotta pot	Ms	18	1.2	0.01
December	terra cotta pot	Ms	19	1.8	0.05
December	terra cotta pot	Ms	20	1.7	0.06
December	terra cotta pot	Ms+CD	1	1.96	0.02
December	terra cotta pot	Ms+CD	2	1.41	0.02
December	terra cotta pot	Ms+CD	3	2.39	0.11
December	terra cotta pot	Ms+CD	4	2.4	0.12
December	terra cotta pot	Ms+CD	5	1.4	0.03
December	terra cotta pot	Ms+CD	6	1.78	0.11
December	terra cotta pot	Ms+CD	7	2.7	0.09
December	terra cotta pot	Ms+CD	8	2.37	0.03
December	terra cotta pot	Ms+CD	9	1.76	0.04
December	terra cotta pot	Ms+CD	10	1.23	0.05
December	terra cotta pot	Ms+CD	11	1.7	0.02
December	terra cotta pot	Ms+CD	12	1.49	0.04
December	terra cotta pot	Ms+CD	13	1.6	0.02
December	terra cotta pot	Ms+CD	14	1.7	0.09
December	terra cotta pot	Ms+CD	15	1.9	0.07
December	terra cotta pot	Ms+CD	16	2.1	0.08
December	terra cotta pot	Ms+CD	17	1.9	0.07
December	terra cotta pot	Ms+CD	18	1.8	0.06
December	terra cotta pot	Ms+CD	19	1.5	0.05
December	terra cotta pot	Ms+CD	20	1.21	0.01
December	terra cotta pot	Ms+MS	1	2.84	0.08
December	terra cotta pot	Ms+MS	2	3.6	0.13
December	terra cotta pot	Ms+MS	3	3.5	0.09
December	terra cotta pot	Ms+MS	4	2.51	0.57
December	terra cotta pot	Ms+MS	5	1.52	0.04
December	terra cotta pot	Ms+MS	6	1.62	0.04
December	terra cotta pot	Ms+MS	7	2.88	0.13
December	terra cotta pot	Ms+MS	8	2.9	0.12
December	terra cotta pot	Ms+MS	9	1.81	0.07
December	terra cotta pot	Ms+MS	10	2.47	0.08
December	terra cotta pot	Ms+MS	11	1.3	0.04
December	terra cotta pot	Ms+MS	12	2.2	0.06
December	terra cotta pot	Ms+MS	13	1.67	0.09
December	terra cotta pot	Ms+MS	14	1.89	0.14
December	terra cotta pot	Ms+MS	15	2.51	0.23
December	terra cotta pot	Ms+MS	16	2.5	0.18
December	terra cotta pot	Ms+MS	17	1.91	0.09
December	terra cotta pot	Ms+MS	18	2.1	0.06
December	terra cotta pot	Ms+MS	19	1.6	0.08
December	terra cotta pot	Ms+MS	20	1.8	0.02
December	terra cotta pot	CD	1	3.07	0.1
December	terra cotta pot	CD	2	1.66	0.02
December	terra cotta pot	CD	3	1.94	0.19
December	terra cotta pot	CD	4	1.32	0.09
December	terra cotta pot	CD	5	1.34	0.02
December	terra cotta pot	CD	6	1.69	0.03
December	terra cotta pot	CD	7	1.48	0.01
December	terra cotta pot	CD	8	1.49	0.03
December	terra cotta pot	CD	9	1.66	0.07
December	terra cotta pot	CD	10	1.01	0.02
December	terra cotta pot	CD	11	1.37	0.01
December	terra cotta pot	CD	12	1.75	0.03
December	terra cotta pot	CD	13	1.8	0.01
December	terra cotta pot	CD	14	1.51	0.02
December	terra cotta pot	CD	15	1.12	0.05
December	terra cotta pot	CD	16	1.81	0.02
December	terra cotta pot	CD	17	1.96	0.06
December	terra cotta pot	CD	18	1.23	0.01
December	terra cotta pot	CD	19	1.37	0.05
December	terra cotta pot	CD	20	1.75	0.02
December	terra cotta pot	CD+MS	1	2.18	0.03
December	terra cotta pot	CD+MS	2	2.52	0.07
December	terra cotta pot	CD+MS	3	2.23	0.05
December	terra cotta pot	CD+MS	4	1.7	0.32
December	terra cotta pot	CD+MS	5	1.51	0.13
December	terra cotta pot	CD+MS	6	1.38	0.05
December	terra cotta pot	CD+MS	7	1.6	0.06
December	terra cotta pot	CD+MS	8	1.9	0.08
December	terra cotta pot	CD+MS	9	1.4	0.01
December	terra cotta pot	CD+MS	10	1.36	0.02
December	terra cotta pot	CD+MS	11	1.4	0.01
December	terra cotta pot	CD+MS	12	1.2	0.01
December	terra cotta pot	CD+MS	13	1.9	0.09
December	terra cotta pot	CD+MS	14	1.86	0.08
December	terra cotta pot	CD+MS	15	2.31	0.05
December	terra cotta pot	CD+MS	16	1.96	0.04
December	terra cotta pot	CD+MS	17	1.36	0.07
December	terra cotta pot	CD+MS	18	2.8	0.02
December	terra cotta pot	CD+MS	19	2.1	0.01
December	terra cotta pot	CD+MS	20	1.8	0.09
December	terra cotta pot	MS	1	1.5	0.03
December	terra cotta pot	MS	2	3.37	0.07
December	terra cotta pot	MS	3	2.95	0.05
December	terra cotta pot	MS	4	9.86	0.32
December	terra cotta pot	MS	5	1.36	0.01
December	terra cotta pot	MS	6	1.36	0.03
December	terra cotta pot	MS	7	3	0.18
December	terra cotta pot	MS	8	1.79	0.03
December	terra cotta pot	MS	9	1.91	0.02
December	terra cotta pot	MS	10	1.95	0.16
December	terra cotta pot	MS	11	1.53	0.05
December	terra cotta pot	MS	12	1.66	0.03
December	terra cotta pot	MS	13	1.56	0.07
December	terra cotta pot	MS	14	2.3	0.12
December	terra cotta pot	MS	15	3.6	0.18
December	terra cotta pot	MS	16	3.8	0.21
December	terra cotta pot	MS	17	2.5	0.15
December	terra cotta pot	MS	18	1.91	0.19
December	terra cotta pot	MS	19	2.5	0.13
December	terra cotta pot	MS	20	3.5	0.18

## Sheet: Collection sites
Month	Site	Container	Substrate	Replicates	Mass of termites
April	Dinderesso	terra cotta pot	MS	1	4.75
April	Dinderesso	terra cotta pot	MS	2	4.01
April	Dinderesso	terra cotta pot	MS	3	3.91
April	Dinderesso	terra cotta pot	MS	4	5.4
April	Dinderesso	terra cotta pot	MS	5	3.12
April	Dinderesso	terra cotta pot	MS	6	3.96
April	Dinderesso	terra cotta pot	MS	7	7.17
April	Dinderesso	terra cotta pot	MS	8	3.77
April	Dinderesso	terra cotta pot	MS	9	2.28
April	Dinderesso	terra cotta pot	MS	10	8.86
April	Dinderesso	terra cotta pot	MS	11	2.86
April	Dinderesso	terra cotta pot	MS	12	3.86
April	Dinderesso	terra cotta pot	MS	13	4.25
April	Dinderesso	terra cotta pot	MS	14	5.96
April	Dinderesso	terra cotta pot	MS	15	5.1
April	Dinderesso	terra cotta pot	MS	16	4.91
April	Dinderesso	terra cotta pot	MS	17	4.6
April	Dinderesso	terra cotta pot	MS	18	8.26
April	Dinderesso	terra cotta pot	MS	19	5.42
April	Dinderesso	terra cotta pot	MS	20	4.85
April	Nasso	terra cotta pot	MS	1	6.14
April	Nasso	terra cotta pot	MS	2	8.83
April	Nasso	terra cotta pot	MS	3	11.83
April	Nasso	terra cotta pot	MS	4	8.49
April	Nasso	terra cotta pot	MS	5	5.8
April	Nasso	terra cotta pot	MS	6	4.58
April	Nasso	terra cotta pot	MS	7	4.56
April	Nasso	terra cotta pot	MS	8	4.78
April	Nasso	terra cotta pot	MS	9	4.33
April	Nasso	terra cotta pot	MS	10	3.07
April	Nasso	terra cotta pot	MS	11	5.28
April	Nasso	terra cotta pot	MS	12	4.52
April	Nasso	terra cotta pot	MS	13	4.84
April	Nasso	terra cotta pot	MS	14	7.26
April	Nasso	terra cotta pot	MS	15	5.12
April	Nasso	terra cotta pot	MS	16	5.66
April	Nasso	terra cotta pot	MS	17	5.21
April	Nasso	terra cotta pot	MS	18	5.12
April	Nasso	terra cotta pot	MS	19	3.52
April	Nasso	terra cotta pot	MS	20	7.02
August	Dinderesso	terra cotta pot	MS	1	4.59
August	Dinderesso	terra cotta pot	MS	2	6.7
August	Dinderesso	terra cotta pot	MS	3	3.1
August	Dinderesso	terra cotta pot	MS	4	5.4
August	Dinderesso	terra cotta pot	MS	5	4.59
August	Dinderesso	terra cotta pot	MS	6	4.67
August	Dinderesso	terra cotta pot	MS	7	3.74
August	Dinderesso	terra cotta pot	MS	8	3.5
August	Dinderesso	terra cotta pot	MS	9	3.8
August	Dinderesso	terra cotta pot	MS	10	4.7
August	Dinderesso	terra cotta pot	MS	11	4.1
August	Dinderesso	terra cotta pot	MS	12	4.61
August	Dinderesso	terra cotta pot	MS	13	4.3
August	Dinderesso	terra cotta pot	MS	14	5.2
August	Dinderesso	terra cotta pot	MS	15	5.7
August	Dinderesso	terra cotta pot	MS	16	4.49
August	Dinderesso	terra cotta pot	MS	17	4.28
August	Dinderesso	terra cotta pot	MS	18	4.6
August	Dinderesso	terra cotta pot	MS	19	3.9
August	Dinderesso	terra cotta pot	MS	20	5.5
August	Nasso	terra cotta pot	MS	1	2.14
August	Nasso	terra cotta pot	MS	2	3.17
August	Nasso	terra cotta pot	MS	3	5.17
August	Nasso	terra cotta pot	MS	4	8.65
August	Nasso	terra cotta pot	MS	5	8.24
August	Nasso	terra cotta pot	MS	6	8.33
August	Nasso	terra cotta pot	MS	7	10.93
August	Nasso	terra cotta pot	MS	8	8.16
August	Nasso	terra cotta pot	MS	9	6.4
August	Nasso	terra cotta pot	MS	10	8.51
August	Nasso	terra cotta pot	MS	11	5.39
August	Nasso	terra cotta pot	MS	12	6.18
August	Nasso	terra cotta pot	MS	13	5.82
August	Nasso	terra cotta pot	MS	14	5.5
August	Nasso	terra cotta pot	MS	15	7.22
August	Nasso	terra cotta pot	MS	16	7.45
August	Nasso	terra cotta pot	MS	17	7.23
August	Nasso	terra cotta pot	MS	18	10.32
August	Nasso	terra cotta pot	MS	19	5.81
August	Nasso	terra cotta pot	MS	20	7.02
December	Dinderesso	terra cotta pot	MS	1	1.665
December	Dinderesso	terra cotta pot	MS	2	1.985
December	Dinderesso	terra cotta pot	MS	3	1.29
December	Dinderesso	terra cotta pot	MS	4	1.805
December	Dinderesso	terra cotta pot	MS	5	1.32
December	Dinderesso	terra cotta pot	MS	6	1.035
December	Dinderesso	terra cotta pot	MS	7	1.47
December	Dinderesso	terra cotta pot	MS	8	1.225
December	Dinderesso	terra cotta pot	MS	9	1.045
December	Dinderesso	terra cotta pot	MS	10	1.42
December	Dinderesso	terra cotta pot	MS	11	1.565
December	Dinderesso	terra cotta pot	MS	12	2.005
December	Dinderesso	terra cotta pot	MS	13	1.985
December	Dinderesso	terra cotta pot	MS	14	1.005
December	Dinderesso	terra cotta pot	MS	15	0.61
December	Dinderesso	terra cotta pot	MS	16	1.695
December	Dinderesso	terra cotta pot	MS	17	1.165
December	Dinderesso	terra cotta pot	MS	18	1.62
December	Dinderesso	terra cotta pot	MS	19	1.305
December	Dinderesso	terra cotta pot	MS	20	0.955
December	Nasso	terra cotta pot	MS	1	1.7
December	Nasso	terra cotta pot	MS	2	2.4
December	Nasso	terra cotta pot	MS	3	2.1
December	Nasso	terra cotta pot	MS	4	1.4
December	Nasso	terra cotta pot	MS	5	1.9
December	Nasso	terra cotta pot	MS	6	1.46
December	Nasso	terra cotta pot	MS	7	1.45
December	Nasso	terra cotta pot	MS	8	1.36
December	Nasso	terra cotta pot	MS	9	1.38
December	Nasso	terra cotta pot	MS	10	1.49
December	Nasso	terra cotta pot	MS	11	2.15
December	Nasso	terra cotta pot	MS	12	2.81
December	Nasso	terra cotta pot	MS	13	2.74
December	Nasso	terra cotta pot	MS	14	1.37
December	Nasso	terra cotta pot	MS	15	1.45
December	Nasso	terra cotta pot	MS	16	1.95
December	Nasso	terra cotta pot	MS	17	1.12
December	Nasso	terra cotta pot	MS	18	1.72
December	Nasso	terra cotta pot	MS	19	1.88
December	Nasso	terra cotta pot	MS	20	1.32

## Sheet: Volume de récipients
Month	Substrate	Volume of container	Peplicate	Vol_cont in dm3	Mass	Mass 2
April	MS	2 dm3	1	2	6.52	3.26
April	MS	2 dm3	2	2	4.2	2.1		Mass : mass of termites per container
April	MS	2 dm3	3	2	7.86	3.93		Mass 2: mass of termites per dm3
April	MS	2 dm3	4	2	2.98	1.49
April	MS	2 dm3	5	2	5.44	2.72
April	MS	2 dm3	6	2	3.98	1.99
April	MS	2 dm3	7	2	3.01	1.505
April	MS	2 dm3	8	2	5.73	2.865
April	MS	2 dm3	9	2	5.18	2.59
April	MS	2 dm3	10	2	4.06	2.03
April	MS	2 dm3	11	2	5.13	2.565
April	MS	2 dm3	12	2	3.07	1.535
April	MS	2 dm3	13	2	4.75	2.375
April	MS	2 dm3	14	2	4.3	2.15
April	MS	2 dm3	15	2	2.07	1.035
April	MS	2 dm3	16	2	1.84	0.92
April	MS	2 dm3	17	2	3.38	1.69
April	MS	2 dm3	18	2	2.96	1.48
April	MS	2 dm3	19	2	3.05	1.525
April	MS	2 dm3	20	2	4.02	2.01
April	MS	4 dm3	1	4	14.66	3.665
April	MS	4 dm3	2	4	6.64	1.66
April	MS	4 dm3	3	4	13.95	3.4875
April	MS	4 dm3	4	4	4.7	1.175
April	MS	4 dm3	5	4	9.9	2.475
April	MS	4 dm3	6	4	2.99	0.7475
April	MS	4 dm3	7	4	12.55	3.1375
April	MS	4 dm3	8	4	5.24	1.31
April	MS	4 dm3	9	4	5.43	1.3575
April	MS	4 dm3	10	4	6.29	1.5725
April	MS	4 dm3	11	4	11.5	2.875
April	MS	4 dm3	12	4	13.01	3.2525
April	MS	4 dm3	13	4	4.44	1.11
April	MS	4 dm3	14	4	6.79	1.6975
April	MS	4 dm3	15	4	2.69	0.6725
April	MS	4 dm3	16	4	4.23	1.0575
April	MS	4 dm3	17	4	2.72	0.68
April	MS	4 dm3	18	4	5.08	1.27
April	MS	4 dm3	19	4	7.05	1.7625
April	MS	4 dm3	20	4	3.37	0.8425
April	MS	6 dm3	1	6	15.86	2.64333
April	MS	6 dm3	2	6	8.64	1.44
April	MS	6 dm3	3	6	6.81	1.135
April	MS	6 dm3	4	6	12.69	2.115
April	MS	6 dm3	5	6	13.65	2.275
April	MS	6 dm3	6	6	7.67	1.27833
April	MS	6 dm3	7	6	12.89	2.14833
April	MS	6 dm3	8	6	9.24	1.54
April	MS	6 dm3	9	6	8.41	1.40167
April	MS	6 dm3	10	6	11.22	1.87
April	MS	6 dm3	11	6	9.71	1.61833
April	MS	6 dm3	12	6	9.07	1.51167
April	MS	6 dm3	13	6	7.92	1.32
April	MS	6 dm3	14	6	4.76	0.793333
April	MS	6 dm3	15	6	6.15	1.025
April	MS	6 dm3	16	6	5.74	0.956667
April	MS	6 dm3	17	6	3.89	0.648333
April	MS	6 dm3	18	6	6.24	1.04
April	MS	6 dm3	19	6	10.06	1.67667
April	MS	6 dm3	20	6	12	2
August	MS	2 dm3	1	2	7.74	3.87
August	MS	2 dm3	2	2	9.04	4.52
August	MS	2 dm3	3	2	8.66	4.33
August	MS	2 dm3	4	2	8.21	4.105
August	MS	2 dm3	5	2	8.33	4.165
August	MS	2 dm3	6	2	6.4	3.2
August	MS	2 dm3	7	2	5.39	2.695
August	MS	2 dm3	8	2	6.18	3.09
August	MS	2 dm3	9	2	7.45	3.725
August	MS	2 dm3	10	2	7.23	3.615
August	MS	2 dm3	11	2	6.65	3.325
August	MS	2 dm3	12	2	9.1	4.55
August	MS	2 dm3	13	2	4.18	2.09
August	MS	2 dm3	14	2	4.15	2.075
August	MS	2 dm3	15	2	4.19	2.095
August	MS	2 dm3	16	2	6.3	3.15
August	MS	2 dm3	17	2	6.41	3.205
August	MS	2 dm3	18	2	5.7	2.85
August	MS	2 dm3	19	2	6.8	3.4
August	MS	2 dm3	20	2	6.75	3.375
August	MS	4 dm3	1	4	22.43	5.6075
August	MS	4 dm3	2	4	17.18	4.295
August	MS	4 dm3	3	4	9.27	2.3175
August	MS	4 dm3	4	4	8.8	2.2
August	MS	4 dm3	5	4	9.8	2.45
August	MS	4 dm3	6	4	8.96	2.24
August	MS	4 dm3	7	4	18.57	4.6425
August	MS	4 dm3	8	4	12.8	3.2
August	MS	4 dm3	9	4	9.45	2.3625
August	MS	4 dm3	10	4	9.12	2.28
August	MS	4 dm3	11	4	15.21	3.8025
August	MS	4 dm3	12	4	17.7	4.425
August	MS	4 dm3	13	4	10.65	2.6625
August	MS	4 dm3	14	4	18.95	4.7375
August	MS	4 dm3	15	4	9.75	2.4375
August	MS	4 dm3	16	4	9.42	2.355
August	MS	4 dm3	17	4	12.65	3.1625
August	MS	4 dm3	18	4	12.02	3.005
August	MS	4 dm3	19	4	12.35	3.0875
August	MS	4 dm3	20	4	13.95	3.4875
August	MS	6 dm3	1	6	25.9	4.31667
August	MS	6 dm3	2	6	17.05	2.84167
August	MS	6 dm3	3	6	26.14	4.35667
August	MS	6 dm3	4	6	15.98	2.66333
August	MS	6 dm3	5	6	16.74	2.79
August	MS	6 dm3	6	6	21.36	3.56
August	MS	6 dm3	7	6	22.89	3.815
August	MS	6 dm3	8	6	13.35	2.225
August	MS	6 dm3	9	6	11.85	1.975
August	MS	6 dm3	10	6	11.8	1.96667
August	MS	6 dm3	11	6	31.42	5.23667
August	MS	6 dm3	12	6	20.32	3.38667
August	MS	6 dm3	13	6	31.44	5.24
August	MS	6 dm3	14	6	19.27	3.21167
August	MS	6 dm3	15	6	23.12	3.85333
August	MS	6 dm3	16	6	21.24	3.54
August	MS	6 dm3	17	6	17.25	2.875
August	MS	6 dm3	18	6	17.98	2.99667
August	MS	6 dm3	19	6	19.68	3.28
August	MS	6 dm3	20	6	22.12	3.68667
December	MS	2 dm3	1	2	4.5	2.25
December	MS	2 dm3	2	2	2.35	1.175
December	MS	2 dm3	3	2	1.27	0.635
December	MS	2 dm3	4	2	3.67	1.835
December	MS	2 dm3	5	2	2.6	1.3
December	MS	2 dm3	6	2	3.34	1.67
December	MS	2 dm3	7	2	1.16	0.58
December	MS	2 dm3	8	2	1.76	0.88
December	MS	2 dm3	9	2	1.66	0.83
December	MS	2 dm3	10	2	1.86	0.93
December	MS	2 dm3	11	2	1.32	0.66
December	MS	2 dm3	12	2	2.4	1.2
December	MS	2 dm3	13	2	3.6	1.8
December	MS	2 dm3	14	2	1.95	0.975
December	MS	2 dm3	15	2	1.75	0.875
December	MS	2 dm3	16	2	1.4	0.7
December	MS	2 dm3	17	2	1.23	0.615
December	MS	2 dm3	18	2	1.14	0.57
December	MS	2 dm3	19	2	1.25	0.625
December	MS	2 dm3	20	2	1.1	0.55
December	MS	4 dm3	1	4	1.32	0.33
December	MS	4 dm3	2	4	1.55	0.3875
December	MS	4 dm3	3	4	1.44	0.36
December	MS	4 dm3	4	4	10.61	2.6525
December	MS	4 dm3	5	4	5.88	1.47
December	MS	4 dm3	6	4	5.67	1.4175
December	MS	4 dm3	7	4	2.77	0.6925
December	MS	4 dm3	8	4	6.22	1.555
December	MS	4 dm3	9	4	6.23	1.5575
December	MS	4 dm3	10	4	2.73	0.6825
December	MS	4 dm3	11	4	1.78	0.445
December	MS	4 dm3	12	4	1.79	0.4475
December	MS	4 dm3	13	4	3.35	0.8375
December	MS	4 dm3	14	4	3.18	0.795
December	MS	4 dm3	15	4	3.4	0.85
December	MS	4 dm3	16	4	2.24	0.56
December	MS	4 dm3	17	4	1.2	0.3
December	MS	4 dm3	18	4	2.74	0.685
December	MS	4 dm3	19	4	1.96	0.49
December	MS	4 dm3	20	4	1.19	0.2975
December	MS	6 dm3	1	6	8.24	1.37333
December	MS	6 dm3	2	6	13.27	2.21167
December	MS	6 dm3	3	6	10.45	1.74167
December	MS	6 dm3	4	6	8.12	1.35333
December	MS	6 dm3	5	6	6.22	1.03667
December	MS	6 dm3	6	6	4.31	0.718333
December	MS	6 dm3	7	6	2.33	0.388333
December	MS	6 dm3	8	6	3.3	0.55
December	MS	6 dm3	9	6	3.4	0.566667
December	MS	6 dm3	10	6	2.29	0.381667
December	MS	6 dm3	11	6	1.37	0.228333
December	MS	6 dm3	12	6	1.67	0.278333
December	MS	6 dm3	13	6	7.03	1.17167
December	MS	6 dm3	14	6	5.56	0.926667
December	MS	6 dm3	15	6	4.45	0.741667
December	MS	6 dm3	16	6	1.89	0.315
December	MS	6 dm3	17	6	1.89	0.315
December	MS	6 dm3	18	6	5.63	0.938333
December	MS	6 dm3	19	6	1.62	0.27
December	MS	6 dm3	20	6	1.3	0.216667

## Sheet: Duration
Month	duration	duration in day	Container	Substrate	Replicate	Mass	Mass 2
April	24h	1	terra cotta pot	MS	1	1.29	1.29
April	24h	1	terra cotta pot	MS	2	7.98	7.98			Masse : mass of termite per container
April	24h	1	terra cotta pot	MS	3	4.48	4.48			Masse 2: Mass of termite per 24h
April	24h	1	terra cotta pot	MS	4	2.5	2.5
April	24h	1	terra cotta pot	MS	5	3.6	3.6
April	24h	1	terra cotta pot	MS	6	2.74	2.74
April	24h	1	terra cotta pot	MS	7	1.24	1.24
April	24h	1	terra cotta pot	MS	8	1.51	1.51
April	24h	1	terra cotta pot	MS	9	1.32	1.32
April	24h	1	terra cotta pot	MS	10	1.68	1.68
April	24h	1	terra cotta pot	MS	11	2.47	2.47
April	24h	1	terra cotta pot	MS	12	3.58	3.58
April	24h	1	terra cotta pot	MS	13	2.17	2.17
April	24h	1	terra cotta pot	MS	14	2.5	2.5
April	24h	1	terra cotta pot	MS	15	1.5	1.5
April	24h	1	terra cotta pot	MS	16	1.86	1.86
April	24h	1	terra cotta pot	MS	17	1.5	1.5
April	24h	1	terra cotta pot	MS	18	2.6	2.6
April	24h	1	terra cotta pot	MS	19	2.7	2.7
April	24h	1	terra cotta pot	MS	20	2.7	2.7
April	48h	2	terra cotta pot	MS	1	2.82	1.41
April	48h	2	terra cotta pot	MS	2	5.8	2.9
April	48h	2	terra cotta pot	MS	3	4.71	2.355
April	48h	2	terra cotta pot	MS	4	7.4	3.7
April	48h	2	terra cotta pot	MS	5	3.43	1.715
April	48h	2	terra cotta pot	MS	6	12.63	6.315
April	48h	2	terra cotta pot	MS	7	3.38	1.69
April	48h	2	terra cotta pot	MS	8	7.8	3.9
April	48h	2	terra cotta pot	MS	9	7.5	3.75
April	48h	2	terra cotta pot	MS	10	4.7	2.35
April	48h	2	terra cotta pot	MS	11	7.2	3.6
April	48h	2	terra cotta pot	MS	12	9.5	4.75
April	48h	2	terra cotta pot	MS	13	9.2	4.6
April	48h	2	terra cotta pot	MS	14	9.8	4.9
April	48h	2	terra cotta pot	MS	15	5.6	2.8
April	48h	2	terra cotta pot	MS	16	15.77	7.885
April	48h	2	terra cotta pot	MS	17	2.72	1.36
April	48h	2	terra cotta pot	MS	18	8.56	4.28
April	48h	2	terra cotta pot	MS	19	7.5	3.75
April	48h	2	terra cotta pot	MS	20	7.18	3.59
April	72h	3	terra cotta pot	MS	1	2.53	0.843333
April	72h	3	terra cotta pot	MS	2	1.37	0.456667
April	72h	3	terra cotta pot	MS	3	2.8	0.933333
April	72h	3	terra cotta pot	MS	4	5.9	1.96667
April	72h	3	terra cotta pot	MS	5	2.07	0.69
April	72h	3	terra cotta pot	MS	6	4.47	1.49
April	72h	3	terra cotta pot	MS	7	3.61	1.20333
April	72h	3	terra cotta pot	MS	8	5.31	1.77
April	72h	3	terra cotta pot	MS	9	4.69	1.56333
April	72h	3	terra cotta pot	MS	10	4.9	1.63333
April	72h	3	terra cotta pot	MS	11	12.24	4.08
April	72h	3	terra cotta pot	MS	12	10.5	3.5
April	72h	3	terra cotta pot	MS	13	5.6	1.86667
April	72h	3	terra cotta pot	MS	14	3.5	1.16667
April	72h	3	terra cotta pot	MS	15	3.5	1.16667
April	72h	3	terra cotta pot	MS	16	5.54	1.84667
April	72h	3	terra cotta pot	MS	17	5.58	1.86
April	72h	3	terra cotta pot	MS	18	5.98	1.99333
April	72h	3	terra cotta pot	MS	19	2.15	0.716667
April	72h	3	terra cotta pot	MS	20	4.5	1.5
June	24h	1	terra cotta pot	MS	1	9.7	9.7
June	24h	1	terra cotta pot	MS	2	7.5	7.5
June	24h	1	terra cotta pot	MS	3	2.36	2.36
June	24h	1	terra cotta pot	MS	4	2.29	2.29
June	24h	1	terra cotta pot	MS	5	3.73	3.73
June	24h	1	terra cotta pot	MS	6	12.54	12.54
June	24h	1	terra cotta pot	MS	7	8.32	8.32
June	24h	1	terra cotta pot	MS	8	1.15	1.15
June	24h	1	terra cotta pot	MS	9	2.04	2.04
June	24h	1	terra cotta pot	MS	10	2.98	2.98
June	24h	1	terra cotta pot	MS	11	6.17	6.17
June	24h	1	terra cotta pot	MS	12	5.86	5.86
June	24h	1	terra cotta pot	MS	13	7.3	7.3
June	24h	1	terra cotta pot	MS	14	6.54	6.54
June	24h	1	terra cotta pot	MS	15	8.48	8.48
June	24h	1	terra cotta pot	MS	16	7.56	7.56
June	24h	1	terra cotta pot	MS	17	4.53	4.53
June	24h	1	terra cotta pot	MS	18	5.67	5.67
June	24h	1	terra cotta pot	MS	19	6.14	6.14
June	24h	1	terra cotta pot	MS	20	5.8	5.8
June	48h	2	terra cotta pot	MS	1	7.99	3.995
June	48h	2	terra cotta pot	MS	2	7.79	3.895
June	48h	2	terra cotta pot	MS	3	6.73	3.365
June	48h	2	terra cotta pot	MS	4	8.63	4.315
June	48h	2	terra cotta pot	MS	5	7.83	3.915
June	48h	2	terra cotta pot	MS	6	5.66	2.83
June	48h	2	terra cotta pot	MS	7	5.3	2.65
June	48h	2	terra cotta pot	MS	8	7.06	3.53
June	48h	2	terra cotta pot	MS	9	6.68	3.34
June	48h	2	terra cotta pot	MS	10	5.87	2.935
June	48h	2	terra cotta pot	MS	11	8.37	4.185
June	48h	2	terra cotta pot	MS	12	7.61	3.805
June	48h	2	terra cotta pot	MS	13	5.84	2.92
June	48h	2	terra cotta pot	MS	14	6.97	3.485
June	48h	2	terra cotta pot	MS	15	4.79	2.395
June	48h	2	terra cotta pot	MS	16	5.14	2.57
June	48h	2	terra cotta pot	MS	17	3.72	1.86
June	48h	2	terra cotta pot	MS	18	4.64	2.32
June	48h	2	terra cotta pot	MS	19	4.04	2.02
June	48h	2	terra cotta pot	MS	20	6.72	3.36
June	72h	3	terra cotta pot	MS	1	4.23	1.41
June	72h	3	terra cotta pot	MS	2	5.21	1.73667
June	72h	3	terra cotta pot	MS	3	8.62	2.87333
June	72h	3	terra cotta pot	MS	4	6.29	2.09667
June	72h	3	terra cotta pot	MS	5	4.28	1.42667
June	72h	3	terra cotta pot	MS	6	5.16	1.72
June	72h	3	terra cotta pot	MS	7	5.18	1.72667
June	72h	3	terra cotta pot	MS	8	5.68	1.89333
June	72h	3	terra cotta pot	MS	9	4.64	1.54667
June	72h	3	terra cotta pot	MS	10	4.14	1.38
June	72h	3	terra cotta pot	MS	11	5.41	1.80333
June	72h	3	terra cotta pot	MS	12	12.66	4.22
June	72h	3	terra cotta pot	MS	13	5.38	1.79333
June	72h	3	terra cotta pot	MS	14	6.24	2.08
June	72h	3	terra cotta pot	MS	15	5.61	1.87
June	72h	3	terra cotta pot	MS	16	6.43	2.14333
June	72h	3	terra cotta pot	MS	17	6.92	2.30667
June	72h	3	terra cotta pot	MS	18	7.33	2.44333
June	72h	3	terra cotta pot	MS	19	5.54	1.84667
June	72h	3	terra cotta pot	MS	20	5.24	1.74667
August	24h	1	terra cotta pot	MS	1	11.09	11.09
August	24h	1	terra cotta pot	MS	2	8.11	8.11
August	24h	1	terra cotta pot	MS	3	8.42	8.42
August	24h	1	terra cotta pot	MS	4	15.41	15.41
August	24h	1	terra cotta pot	MS	5	8.39	8.39
August	24h	1	terra cotta pot	MS	6	9.7	9.7
August	24h	1	terra cotta pot	MS	7	10.04	10.04
August	24h	1	terra cotta pot	MS	8	11.87	11.87
August	24h	1	terra cotta pot	MS	9	11.57	11.57
August	24h	1	terra cotta pot	MS	10	7.38	7.38
August	24h	1	terra cotta pot	MS	11	6.09	6.09
August	24h	1	terra cotta pot	MS	12	12.18	12.18
August	24h	1	terra cotta pot	MS	13	12.36	12.36
August	24h	1	terra cotta pot	MS	14	16.56	16.56
August	24h	1	terra cotta pot	MS	15	12.13	12.13
August	24h	1	terra cotta pot	MS	16	12.47	12.47
August	24h	1	terra cotta pot	MS	17	13.26	13.26
August	24h	1	terra cotta pot	MS	18	6.06	6.06
August	24h	1	terra cotta pot	MS	19	10.73	10.73
August	24h	1	terra cotta pot	MS	20	9.46	9.46
August	48h	2	terra cotta pot	MS	1	11.98	5.99
August	48h	2	terra cotta pot	MS	2	16.29	8.145
August	48h	2	terra cotta pot	MS	3	15.78	7.89
August	48h	2	terra cotta pot	MS	4	14.12	7.06
August	48h	2	terra cotta pot	MS	5	8.557	4.2785
August	48h	2	terra cotta pot	MS	6	18.46	9.23
August	48h	2	terra cotta pot	MS	7	10.57	5.285
August	48h	2	terra cotta pot	MS	8	12.86	6.43
August	48h	2	terra cotta pot	MS	9	11.07	5.535
August	48h	2	terra cotta pot	MS	10	11.65	5.825
August	48h	2	terra cotta pot	MS	11	14.5	7.25
August	48h	2	terra cotta pot	MS	12	13.51	6.755
August	48h	2	terra cotta pot	MS	13	11.2	5.6
August	48h	2	terra cotta pot	MS	14	14.33	7.165
August	48h	2	terra cotta pot	MS	15	10.02	5.01
August	48h	2	terra cotta pot	MS	16	16.89	8.445
August	48h	2	terra cotta pot	MS	17	13.69	6.845
August	48h	2	terra cotta pot	MS	18	13.48	6.74
August	48h	2	terra cotta pot	MS	19	15.54	7.77
August	48h	2	terra cotta pot	MS	20	14.43	7.215
August	72h	3	terra cotta pot	MS	1	10.21	3.40333
August	72h	3	terra cotta pot	MS	2	9.88	3.29333
August	72h	3	terra cotta pot	MS	3	10.06	3.35333
August	72h	3	terra cotta pot	MS	4	9.5	3.16667
August	72h	3	terra cotta pot	MS	5	10.97	3.65667
August	72h	3	terra cotta pot	MS	6	9.97	3.32333
August	72h	3	terra cotta pot	MS	7	4.42	1.47333
August	72h	3	terra cotta pot	MS	8	8.62	2.87333
August	72h	3	terra cotta pot	MS	9	3.47	1.15667
August	72h	3	terra cotta pot	MS	10	5.61	1.87
August	72h	3	terra cotta pot	MS	11	5.04	1.68
August	72h	3	terra cotta pot	MS	12	4.33	1.44333
August	72h	3	terra cotta pot	MS	13	7.52	2.50667
August	72h	3	terra cotta pot	MS	14	6.08	2.02667
August	72h	3	terra cotta pot	MS	15	4.64	1.54667
August	72h	3	terra cotta pot	MS	16	3.99	1.33
August	72h	3	terra cotta pot	MS	17	5.25	1.75
August	72h	3	terra cotta pot	MS	18	5.25	1.75
August	72h	3	terra cotta pot	MS	19	5.42	1.80667
August	72h	3	terra cotta pot	MS	20	6.73	2.24333
October	24h	1	terra cotta pot	MS	1	2.64	2.64
October	24h	1	terra cotta pot	MS	2	5.17	5.17
October	24h	1	terra cotta pot	MS	3	3.22	3.22
October	24h	1	terra cotta pot	MS	4	4.95	4.95
October	24h	1	terra cotta pot	MS	5	4.01	4.01
October	24h	1	terra cotta pot	MS	6	3.39	3.39
October	24h	1	terra cotta pot	MS	7	4.06	4.06
October	24h	1	terra cotta pot	MS	8	3.5	3.5
October	24h	1	terra cotta pot	MS	9	5.93	5.93
October	24h	1	terra cotta pot	MS	10	3.2	3.2
October	24h	1	terra cotta pot	MS	11	2.66	2.66
October	24h	1	terra cotta pot	MS	12	5.75	5.75
October	24h	1	terra cotta pot	MS	13	7.68	7.68
October	24h	1	terra cotta pot	MS	14	3.7	3.7
October	24h	1	terra cotta pot	MS	15	3.03	3.03
October	24h	1	terra cotta pot	MS	16	2.86	2.86
October	24h	1	terra cotta pot	MS	17	4.47	4.47
October	24h	1	terra cotta pot	MS	18	2.38	2.38
October	24h	1	terra cotta pot	MS	19	3.34	3.34
October	24h	1	terra cotta pot	MS	20	4.06	4.06
October	48h	2	terra cotta pot	MS	1	6.09	3.045
October	48h	2	terra cotta pot	MS	2	5.15	2.575
October	48h	2	terra cotta pot	MS	3	5.28	2.64
October	48h	2	terra cotta pot	MS	4	5.7	2.85
October	48h	2	terra cotta pot	MS	5	4.7	2.35
October	48h	2	terra cotta pot	MS	6	7.38	3.69
October	48h	2	terra cotta pot	MS	7	6.27	3.135
October	48h	2	terra cotta pot	MS	8	6.28	3.14
October	48h	2	terra cotta pot	MS	9	4.22	2.11
October	48h	2	terra cotta pot	MS	10	5.76	2.88
October	48h	2	terra cotta pot	MS	11	6.4	3.2
October	48h	2	terra cotta pot	MS	12	6.04	3.02
October	48h	2	terra cotta pot	MS	13	12.92	6.46
October	48h	2	terra cotta pot	MS	14	8.14	4.07
October	48h	2	terra cotta pot	MS	15	5.51	2.755
October	48h	2	terra cotta pot	MS	16	8.66	4.33
October	48h	2	terra cotta pot	MS	17	10.3	5.15
October	48h	2	terra cotta pot	MS	18	7.98	3.99
October	48h	2	terra cotta pot	MS	19	7.5	3.75
October	48h	2	terra cotta pot	MS	20	6.85	3.425
October	72h	3	terra cotta pot	MS	1	4.38	1.46
October	72h	3	terra cotta pot	MS	2	5.59	1.86333
October	72h	3	terra cotta pot	MS	3	7.36	2.45333
October	72h	3	terra cotta pot	MS	4	6.01	2.00333
October	72h	3	terra cotta pot	MS	5	5.15	1.71667
October	72h	3	terra cotta pot	MS	6	3.67	1.22333
October	72h	3	terra cotta pot	MS	7	5.28	1.76
October	72h	3	terra cotta pot	MS	8	3.58	1.19333
October	72h	3	terra cotta pot	MS	9	3.44	1.14667
October	72h	3	terra cotta pot	MS	10	5.85	1.95
October	72h	3	terra cotta pot	MS	11	5.87	1.95667
October	72h	3	terra cotta pot	MS	12	4.2	1.4
October	72h	3	terra cotta pot	MS	13	8.12	2.70667
October	72h	3	terra cotta pot	MS	14	7.75	2.58333
October	72h	3	terra cotta pot	MS	15	6.92	2.30667
October	72h	3	terra cotta pot	MS	16	6.64	2.21333
October	72h	3	terra cotta pot	MS	17	8.53	2.84333
October	72h	3	terra cotta pot	MS	18	5.33	1.77667
October	72h	3	terra cotta pot	MS	19	9.92	3.30667
October	72h	3	terra cotta pot	MS	20	5.28	1.76
December	24h	1	terra cotta pot	MS	1	3.33	3.33
December	24h	1	terra cotta pot	MS	2	3.97	3.97
December	24h	1	terra cotta pot	MS	3	2.58	2.58
December	24h	1	terra cotta pot	MS	4	3.61	3.61
December	24h	1	terra cotta pot	MS	5	2.64	2.64
December	24h	1	terra cotta pot	MS	6	2.07	2.07
December	24h	1	terra cotta pot	MS	7	2.94	2.94
December	24h	1	terra cotta pot	MS	8	2.45	2.45
December	24h	1	terra cotta pot	MS	9	2.09	2.09
December	24h	1	terra cotta pot	MS	10	2.84	2.84
December	24h	1	terra cotta pot	MS	11	3.13	3.13
December	24h	1	terra cotta pot	MS	12	4.01	4.01
December	24h	1	terra cotta pot	MS	13	3.97	3.97
December	24h	1	terra cotta pot	MS	14	2.01	2.01
December	24h	1	terra cotta pot	MS	15	1.22	1.22
December	24h	1	terra cotta pot	MS	16	3.39	3.39
December	24h	1	terra cotta pot	MS	17	2.33	2.33
December	24h	1	terra cotta pot	MS	18	3.24	3.24
December	24h	1	terra cotta pot	MS	19	2.61	2.61
December	24h	1	terra cotta pot	MS	20	1.91	1.91
December	48h	2	terra cotta pot	MS	1	2.2	1.1
December	48h	2	terra cotta pot	MS	2	2.35	1.175
December	48h	2	terra cotta pot	MS	3	3.95	1.975
December	48h	2	terra cotta pot	MS	4	3.53	1.765
December	48h	2	terra cotta pot	MS	5	3.19	1.595
December	48h	2	terra cotta pot	MS	6	4.51	2.255
December	48h	2	terra cotta pot	MS	7	4.72	2.36
December	48h	2	terra cotta pot	MS	8	6.69	3.345
December	48h	2	terra cotta pot	MS	9	6.92	3.46
December	48h	2	terra cotta pot	MS	10	2.72	1.36
December	48h	2	terra cotta pot	MS	11	2.27	1.135
December	48h	2	terra cotta pot	MS	12	2.23	1.115
December	48h	2	terra cotta pot	MS	13	2.27	1.135
December	48h	2	terra cotta pot	MS	14	1.68	0.84
December	48h	2	terra cotta pot	MS	15	2.75	1.375
December	48h	2	terra cotta pot	MS	16	2.85	1.425
December	48h	2	terra cotta pot	MS	17	2.39	1.195
December	48h	2	terra cotta pot	MS	18	1.52	0.76
December	48h	2	terra cotta pot	MS	19	2.55	1.275
December	48h	2	terra cotta pot	MS	20	2.82	1.41
December	72h	3	terra cotta pot	MS	1	5.19	1.73
December	72h	3	terra cotta pot	MS	2	4.25	1.41667
December	72h	3	terra cotta pot	MS	3	6.11	2.03667
December	72h	3	terra cotta pot	MS	4	3.33	1.11
December	72h	3	terra cotta pot	MS	5	6.08	2.02667
December	72h	3	terra cotta pot	MS	6	3.85	1.28333
December	72h	3	terra cotta pot	MS	7	3.21	1.07
December	72h	3	terra cotta pot	MS	8	4.57	1.52333
December	72h	3	terra cotta pot	MS	9	4.37	1.45667
December	72h	3	terra cotta pot	MS	10	4.35	1.45
December	72h	3	terra cotta pot	MS	11	1.93	0.643333
December	72h	3	terra cotta pot	MS	12	1.49	0.496667
December	72h	3	terra cotta pot	MS	13	2.83	0.943333
December	72h	3	terra cotta pot	MS	14	2.03	0.676667
December	72h	3	terra cotta pot	MS	15	1.86	0.62
December	72h	3	terra cotta pot	MS	16	2.05	0.683333
December	72h	3	terra cotta pot	MS	17	1.88	0.626667
December	72h	3	terra cotta pot	MS	18	2.07	0.69
December	72h	3	terra cotta pot	MS	19	2.05	0.683333
December	72h	3	terra cotta pot	MS	20	2.95	0.983333
February	24h	1	terra cotta pot	MS	1	1.1	1.1
February	24h	1	terra cotta pot	MS	2	1.36	1.36
February	24h	1	terra cotta pot	MS	3	1.43	1.43
February	24h	1	terra cotta pot	MS	4	1.71	1.71
February	24h	1	terra cotta pot	MS	5	0.98	0.98
February	24h	1	terra cotta pot	MS	6	0.91	0.91
February	24h	1	terra cotta pot	MS	7	0.87	0.87
February	24h	1	terra cotta pot	MS	8	0.77	0.77
February	24h	1	terra cotta pot	MS	9	1.72	1.72
February	24h	1	terra cotta pot	MS	10	1.91	1.91
February	24h	1	terra cotta pot	MS	11	1.41	1.41
February	24h	1	terra cotta pot	MS	12	1.17	1.17
February	24h	1	terra cotta pot	MS	13	1.11	1.11
February	24h	1	terra cotta pot	MS	14	1	1
February	24h	1	terra cotta pot	MS	15	1.05	1.05
February	24h	1	terra cotta pot	MS	16	1.88	1.88
February	24h	1	terra cotta pot	MS	17	1.17	1.17
February	24h	1	terra cotta pot	MS	18	1.12	1.12
February	24h	1	terra cotta pot	MS	19	1.18	1.18
February	24h	1	terra cotta pot	MS	20	1.25	1.25
February	48h	2	terra cotta pot	MS	1	1.1	0.55
February	48h	2	terra cotta pot	MS	2	1.36	0.68
February	48h	2	terra cotta pot	MS	3	1.43	0.715
February	48h	2	terra cotta pot	MS	4	1.71	0.855
February	48h	2	terra cotta pot	MS	5	0.98	0.49
February	48h	2	terra cotta pot	MS	6	0.91	0.455
February	48h	2	terra cotta pot	MS	7	0.87	0.435
February	48h	2	terra cotta pot	MS	8	0.77	0.385
February	48h	2	terra cotta pot	MS	9	1.72	0.86
February	48h	2	terra cotta pot	MS	10	1.91	0.955
February	48h	2	terra cotta pot	MS	11	1.41	0.705
February	48h	2	terra cotta pot	MS	12	1.17	0.585
February	48h	2	terra cotta pot	MS	13	1.11	0.555
February	48h	2	terra cotta pot	MS	14	1	0.5
February	48h	2	terra cotta pot	MS	15	1.05	0.525
February	48h	2	terra cotta pot	MS	16	1.88	0.94
February	48h	2	terra cotta pot	MS	17	1.17	0.585
February	48h	2	terra cotta pot	MS	18	1.12	0.56
February	48h	2	terra cotta pot	MS	19	1.18	0.59
February	48h	2	terra cotta pot	MS	20	1.25	0.625
February	72h	3	terra cotta pot	MS	1	1.1	0.366667
February	72h	3	terra cotta pot	MS	2	1.36	0.453333
February	72h	3	terra cotta pot	MS	3	1.43	0.476667
February	72h	3	terra cotta pot	MS	4	1.71	0.57
February	72h	3	terra cotta pot	MS	5	0.98	0.326667
February	72h	3	terra cotta pot	MS	6	0.91	0.303333
February	72h	3	terra cotta pot	MS	7	0.87	0.29
February	72h	3	terra cotta pot	MS	8	0.77	0.256667
February	72h	3	terra cotta pot	MS	9	1.72	0.573333
February	72h	3	terra cotta pot	MS	10	1.91	0.636667
February	72h	3	terra cotta pot	MS	11	1.41	0.47
February	72h	3	terra cotta pot	MS	12	1.17	0.39
February	72h	3	terra cotta pot	MS	13	1.11	0.37
February	72h	3	terra cotta pot	MS	14	1	0.333333
February	72h	3	terra cotta pot	MS	15	1.05	0.35
February	72h	3	terra cotta pot	MS	16	1.88	0.626667
February	72h	3	terra cotta pot	MS	17	1.17	0.39
February	72h	3	terra cotta pot	MS	18	1.12	0.373333
February	72h	3	terra cotta pot	MS	19	1.18	0.393333
February	72h	3	terra cotta pot	MS	20	1.25	0.416667

## Sheet: Time of collection
Month	Container	Time	Substrate	Replicate	Mass of termites
April	terra cotta pot	6h	MS	1	3.77
April	terra cotta pot	6h	MS	2	6.16
April	terra cotta pot	6h	MS	3	7.49
April	terra cotta pot	6h	MS	4	6.45
April	terra cotta pot	6h	MS	5	6.47
April	terra cotta pot	6h	MS	6	1.2
April	terra cotta pot	6h	MS	7	2.83
April	terra cotta pot	6h	MS	8	3.19
April	terra cotta pot	6h	MS	9	8.36
April	terra cotta pot	6h	MS	10	2.23
April	terra cotta pot	6h	MS	11	6.17
April	terra cotta pot	6h	MS	12	2.07
April	terra cotta pot	6h	MS	13	2.06
April	terra cotta pot	6h	MS	14	2.24
April	terra cotta pot	6h	MS	15	1.77
April	terra cotta pot	6h	MS	16	1.56
April	terra cotta pot	6h	MS	17	3.27
April	terra cotta pot	6h	MS	18	1.3
April	terra cotta pot	6h	MS	19	3.38
April	terra cotta pot	6h	MS	20	2.17
April	terra cotta pot	8h	MS	1	5.05
April	terra cotta pot	8h	MS	2	5.14
April	terra cotta pot	8h	MS	3	4.05
April	terra cotta pot	8h	MS	4	5.32
April	terra cotta pot	8h	MS	5	5.9
April	terra cotta pot	8h	MS	6	8.31
April	terra cotta pot	8h	MS	7	3.89
April	terra cotta pot	8h	MS	8	3.25
April	terra cotta pot	8h	MS	9	1.37
April	terra cotta pot	8h	MS	10	5.44
April	terra cotta pot	8h	MS	11	4.19
April	terra cotta pot	8h	MS	12	4.11
April	terra cotta pot	8h	MS	13	5.42
April	terra cotta pot	8h	MS	14	3.25
April	terra cotta pot	8h	MS	15	7.12
April	terra cotta pot	8h	MS	16	5.74
April	terra cotta pot	8h	MS	17	5.09
April	terra cotta pot	8h	MS	18	4.12
April	terra cotta pot	8h	MS	19	6.34
April	terra cotta pot	8h	MS	20	4.8
April	terra cotta pot	10h	MS	1	5.11
April	terra cotta pot	10h	MS	2	5.6
April	terra cotta pot	10h	MS	3	5.4
April	terra cotta pot	10h	MS	4	5.8
April	terra cotta pot	10h	MS	5	4.9
April	terra cotta pot	10h	MS	6	6.23
April	terra cotta pot	10h	MS	7	4.2
April	terra cotta pot	10h	MS	8	8.9
April	terra cotta pot	10h	MS	9	5.7
April	terra cotta pot	10h	MS	10	4.5
April	terra cotta pot	10h	MS	11	1.73
April	terra cotta pot	10h	MS	12	8.89
April	terra cotta pot	10h	MS	13	9.31
April	terra cotta pot	10h	MS	14	3.03
April	terra cotta pot	10h	MS	15	5
April	terra cotta pot	10h	MS	16	5.34
April	terra cotta pot	10h	MS	17	7.13
April	terra cotta pot	10h	MS	18	3.57
April	terra cotta pot	10h	MS	19	5.43
April	terra cotta pot	10h	MS	20	5.55
April	terra cotta pot	12h	MS	1	1.06
April	terra cotta pot	12h	MS	2	0.83
April	terra cotta pot	12h	MS	3	0.87
April	terra cotta pot	12h	MS	4	0.96
April	terra cotta pot	12h	MS	5	1.35
April	terra cotta pot	12h	MS	6	0.67
April	terra cotta pot	12h	MS	7	0.65
April	terra cotta pot	12h	MS	8	3.18
April	terra cotta pot	12h	MS	9	3.6
April	terra cotta pot	12h	MS	10	4.9
April	terra cotta pot	12h	MS	11	8.58
April	terra cotta pot	12h	MS	12	2.92
April	terra cotta pot	12h	MS	13	6.82
April	terra cotta pot	12h	MS	14	2.5
April	terra cotta pot	12h	MS	15	4.11
April	terra cotta pot	12h	MS	16	5.72
April	terra cotta pot	12h	MS	17	5.06
April	terra cotta pot	12h	MS	18	4.52
April	terra cotta pot	12h	MS	19	1.48
April	terra cotta pot	12h	MS	20	2.5
April	terra cotta pot	14h	MS	1	1.32
April	terra cotta pot	14h	MS	2	1.14
April	terra cotta pot	14h	MS	3	4.47
April	terra cotta pot	14h	MS	4	4.65
April	terra cotta pot	14h	MS	5	2.86
April	terra cotta pot	14h	MS	6	4.19
April	terra cotta pot	14h	MS	7	2.34
April	terra cotta pot	14h	MS	8	0.8
April	terra cotta pot	14h	MS	9	2.53
April	terra cotta pot	14h	MS	10	4.98
April	terra cotta pot	14h	MS	11	5.18
April	terra cotta pot	14h	MS	12	4.22
April	terra cotta pot	14h	MS	13	1.14
April	terra cotta pot	14h	MS	14	2.21
April	terra cotta pot	14h	MS	15	2.89
April	terra cotta pot	14h	MS	16	2.14
April	terra cotta pot	14h	MS	17	3.2
April	terra cotta pot	14h	MS	18	2.36
April	terra cotta pot	14h	MS	19	2.43
April	terra cotta pot	14h	MS	20	2.08
April	terra cotta pot	16h	MS	1	3.18
April	terra cotta pot	16h	MS	2	1.12
April	terra cotta pot	16h	MS	3	2.6
April	terra cotta pot	16h	MS	4	2.7
April	terra cotta pot	16h	MS	5	3.4
April	terra cotta pot	16h	MS	6	2.7
April	terra cotta pot	16h	MS	7	1.16
April	terra cotta pot	16h	MS	8	3.31
April	terra cotta pot	16h	MS	9	4.2
April	terra cotta pot	16h	MS	10	3.4
April	terra cotta pot	16h	MS	11	2.34
April	terra cotta pot	16h	MS	12	3.51
April	terra cotta pot	16h	MS	13	2.15
April	terra cotta pot	16h	MS	14	4.39
April	terra cotta pot	16h	MS	15	2.45
April	terra cotta pot	16h	MS	16	3.14
April	terra cotta pot	16h	MS	17	6.93
April	terra cotta pot	16h	MS	18	3.48
April	terra cotta pot	16h	MS	19	3.19
April	terra cotta pot	16h	MS	20	4.19
April	terra cotta pot	18h	MS	1	3.8
April	terra cotta pot	18h	MS	2	3.4
April	terra cotta pot	18h	MS	3	2.15
April	terra cotta pot	18h	MS	4	2.58
April	terra cotta pot	18h	MS	5	2.8
April	terra cotta pot	18h	MS	6	6.89
April	terra cotta pot	18h	MS	7	5.9
April	terra cotta pot	18h	MS	8	1.8
April	terra cotta pot	18h	MS	9	2.8
April	terra cotta pot	18h	MS	10	3.12
April	terra cotta pot	18h	MS	11	8.8
April	terra cotta pot	18h	MS	12	2.8
April	terra cotta pot	18h	MS	13	3.8
April	terra cotta pot	18h	MS	14	3.4
April	terra cotta pot	18h	MS	15	2.5
April	terra cotta pot	18h	MS	16	2.75
April	terra cotta pot	18h	MS	17	5.9
April	terra cotta pot	18h	MS	18	3.91
April	terra cotta pot	18h	MS	19	3.7
April	terra cotta pot	18h	MS	20	3.9
June	terra cotta pot	6h	MS	1	14.9
June	terra cotta pot	6h	MS	2	15.6
June	terra cotta pot	6h	MS	3	8.98
June	terra cotta pot	6h	MS	4	15.92
June	terra cotta pot	6h	MS	5	12.62
June	terra cotta pot	6h	MS	6	12.2
June	terra cotta pot	6h	MS	7	11.13
June	terra cotta pot	6h	MS	8	9.21
June	terra cotta pot	6h	MS	9	9.33
June	terra cotta pot	6h	MS	10	10.5
June	terra cotta pot	6h	MS	11	9.84
June	terra cotta pot	6h	MS	12	9.38
June	terra cotta pot	6h	MS	13	10.48
June	terra cotta pot	6h	MS	14	5.84
June	terra cotta pot	6h	MS	15	4.19
June	terra cotta pot	6h	MS	16	8.4
June	terra cotta pot	6h	MS	17	10.6
June	terra cotta pot	6h	MS	18	6.72
June	terra cotta pot	6h	MS	19	5.78
June	terra cotta pot	6h	MS	20	7.15
June	terra cotta pot	8h	MS	1	6.9
June	terra cotta pot	8h	MS	2	5.9
June	terra cotta pot	8h	MS	3	7.61
June	terra cotta pot	8h	MS	4	5.94
June	terra cotta pot	8h	MS	5	5.93
June	terra cotta pot	8h	MS	6	3.44
June	terra cotta pot	8h	MS	7	4.91
June	terra cotta pot	8h	MS	8	6.49
June	terra cotta pot	8h	MS	9	5.79
June	terra cotta pot	8h	MS	10	4.64
June	terra cotta pot	8h	MS	11	7.63
June	terra cotta pot	8h	MS	12	4.39
June	terra cotta pot	8h	MS	13	6.17
June	terra cotta pot	8h	MS	14	7.02
June	terra cotta pot	8h	MS	15	5.57
June	terra cotta pot	8h	MS	16	6.4
June	terra cotta pot	8h	MS	17	9.93
June	terra cotta pot	8h	MS	18	5.58
June	terra cotta pot	8h	MS	19	4.28
June	terra cotta pot	8h	MS	20	6.22
June	terra cotta pot	10h	MS	1	5.82
June	terra cotta pot	10h	MS	2	6.99
June	terra cotta pot	10h	MS	3	3.75
June	terra cotta pot	10h	MS	4	4.11
June	terra cotta pot	10h	MS	5	5.19
June	terra cotta pot	10h	MS	6	5.02
June	terra cotta pot	10h	MS	7	6.93
June	terra cotta pot	10h	MS	8	6.79
June	terra cotta pot	10h	MS	9	4
June	terra cotta pot	10h	MS	10	4.43
June	terra cotta pot	10h	MS	11	7.22
June	terra cotta pot	10h	MS	12	2.86
June	terra cotta pot	10h	MS	13	6.68
June	terra cotta pot	10h	MS	14	5.44
June	terra cotta pot	10h	MS	15	4.4
June	terra cotta pot	10h	MS	16	6.73
June	terra cotta pot	10h	MS	17	4.93
June	terra cotta pot	10h	MS	18	5.92
June	terra cotta pot	10h	MS	19	4.71
June	terra cotta pot	10h	MS	20	6.27
June	terra cotta pot	12h	MS	1	6.62
June	terra cotta pot	12h	MS	2	8.88
June	terra cotta pot	12h	MS	3	4.01
June	terra cotta pot	12h	MS	4	5.25
June	terra cotta pot	12h	MS	5	4.03
June	terra cotta pot	12h	MS	6	7.04
June	terra cotta pot	12h	MS	7	5.92
June	terra cotta pot	12h	MS	8	5.76
June	terra cotta pot	12h	MS	9	6.98
June	terra cotta pot	12h	MS	10	4.83
June	terra cotta pot	12h	MS	11	3.82
June	terra cotta pot	12h	MS	12	9.22
June	terra cotta pot	12h	MS	13	8.78
June	terra cotta pot	12h	MS	14	6.56
June	terra cotta pot	12h	MS	15	7.91
June	terra cotta pot	12h	MS	16	4.12
June	terra cotta pot	12h	MS	17	7.95
June	terra cotta pot	12h	MS	18	4.15
June	terra cotta pot	12h	MS	19	6.87
June	terra cotta pot	12h	MS	20	8.1
June	terra cotta pot	14h	MS	1	2.51
June	terra cotta pot	14h	MS	2	5.14
June	terra cotta pot	14h	MS	3	3.62
June	terra cotta pot	14h	MS	4	4.36
June	terra cotta pot	14h	MS	5	3.46
June	terra cotta pot	14h	MS	6	2.11
June	terra cotta pot	14h	MS	7	3.74
June	terra cotta pot	14h	MS	8	4.99
June	terra cotta pot	14h	MS	9	3.95
June	terra cotta pot	14h	MS	10	2.34
June	terra cotta pot	14h	MS	11	1.07
June	terra cotta pot	14h	MS	12	1.22
June	terra cotta pot	14h	MS	13	1.75
June	terra cotta pot	14h	MS	14	2.2
June	terra cotta pot	14h	MS	15	5.16
June	terra cotta pot	14h	MS	16	4.21
June	terra cotta pot	14h	MS	17	7.12
June	terra cotta pot	14h	MS	18	9.77
June	terra cotta pot	14h	MS	19	6.37
June	terra cotta pot	14h	MS	20	4.02
June	terra cotta pot	16h	MS	1	8.2
June	terra cotta pot	16h	MS	2	10.63
June	terra cotta pot	16h	MS	3	3.37
June	terra cotta pot	16h	MS	4	1.79
June	terra cotta pot	16h	MS	5	2.01
June	terra cotta pot	16h	MS	6	1.56
June	terra cotta pot	16h	MS	7	2.88
June	terra cotta pot	16h	MS	8	1.5
June	terra cotta pot	16h	MS	9	9.6
June	terra cotta pot	16h	MS	10	6.15
June	terra cotta pot	16h	MS	11	1.25
June	terra cotta pot	16h	MS	12	11.55
June	terra cotta pot	16h	MS	13	9.51
June	terra cotta pot	16h	MS	14	0.8
June	terra cotta pot	16h	MS	15	0.7
June	terra cotta pot	16h	MS	16	10.8
June	terra cotta pot	16h	MS	17	11.77
June	terra cotta pot	16h	MS	18	4.64
June	terra cotta pot	16h	MS	19	0.9
June	terra cotta pot	16h	MS	20	0.6
June	terra cotta pot	18h	MS	1	4.72
June	terra cotta pot	18h	MS	2	3.72
June	terra cotta pot	18h	MS	3	4.66
June	terra cotta pot	18h	MS	4	2.11
June	terra cotta pot	18h	MS	5	0
June	terra cotta pot	18h	MS	6	2.77
June	terra cotta pot	18h	MS	7	1.52
June	terra cotta pot	18h	MS	8	4.49
June	terra cotta pot	18h	MS	9	2.19
June	terra cotta pot	18h	MS	10	2.9
June	terra cotta pot	18h	MS	11	4.7
June	terra cotta pot	18h	MS	12	6.5
June	terra cotta pot	18h	MS	13	0.4
June	terra cotta pot	18h	MS	14	0.7
June	terra cotta pot	18h	MS	15	0.5
June	terra cotta pot	18h	MS	16	3.58
June	terra cotta pot	18h	MS	17	7.98
June	terra cotta pot	18h	MS	18	5.74
June	terra cotta pot	18h	MS	19	0.4
June	terra cotta pot	18h	MS	20	0.7
August	terra cotta pot	6h	MS	1	6.65
August	terra cotta pot	6h	MS	2	9.65
August	terra cotta pot	6h	MS	3	13.12
August	terra cotta pot	6h	MS	4	9.1
August	terra cotta pot	6h	MS	5	7.54
August	terra cotta pot	6h	MS	6	10.55
August	terra cotta pot	6h	MS	7	13.01
August	terra cotta pot	6h	MS	8	4.18
August	terra cotta pot	6h	MS	9	4.15
August	terra cotta pot	6h	MS	10	6.9
August	terra cotta pot	6h	MS	11	2.2
August	terra cotta pot	6h	MS	12	4.19
August	terra cotta pot	6h	MS	13	12.4
August	terra cotta pot	6h	MS	14	6.5
August	terra cotta pot	6h	MS	15	8.3
August	terra cotta pot	6h	MS	16	5.58
August	terra cotta pot	6h	MS	17	6.41
August	terra cotta pot	6h	MS	18	5.7
August	terra cotta pot	6h	MS	19	8.2
August	terra cotta pot	6h	MS	20	7.51
August	terra cotta pot	8h	MS	1	14.08
August	terra cotta pot	8h	MS	2	15.3
August	terra cotta pot	8h	MS	3	9.08
August	terra cotta pot	8h	MS	4	10.2
August	terra cotta pot	8h	MS	5	9.5
August	terra cotta pot	8h	MS	6	5.34
August	terra cotta pot	8h	MS	7	9.54
August	terra cotta pot	8h	MS	8	8.24
August	terra cotta pot	8h	MS	9	9.422
August	terra cotta pot	8h	MS	10	9.8
August	terra cotta pot	8h	MS	11	8.87
August	terra cotta pot	8h	MS	12	4.39
August	terra cotta pot	8h	MS	13	9.81
August	terra cotta pot	8h	MS	14	9.23
August	terra cotta pot	8h	MS	15	10.5
August	terra cotta pot	8h	MS	16	10.76
August	terra cotta pot	8h	MS	17	14.1
August	terra cotta pot	8h	MS	18	9.72
August	terra cotta pot	8h	MS	19	11.97
August	terra cotta pot	8h	MS	20	10
August	terra cotta pot	10h	MS	1	14.82
August	terra cotta pot	10h	MS	2	3.38
August	terra cotta pot	10h	MS	3	15
August	terra cotta pot	10h	MS	4	5.87
August	terra cotta pot	10h	MS	5	9.7675
August	terra cotta pot	10h	MS	6	10.66
August	terra cotta pot	10h	MS	7	4.15
August	terra cotta pot	10h	MS	8	7.62
August	terra cotta pot	10h	MS	9	11.72
August	terra cotta pot	10h	MS	10	9.4
August	terra cotta pot	10h	MS	11	10.26
August	terra cotta pot	10h	MS	12	10.27
August	terra cotta pot	10h	MS	13	7.72
August	terra cotta pot	10h	MS	14	5.02
August	terra cotta pot	10h	MS	15	8.9
August	terra cotta pot	10h	MS	16	11
August	terra cotta pot	10h	MS	17	8.02
August	terra cotta pot	10h	MS	18	10.71
August	terra cotta pot	10h	MS	19	12.7
August	terra cotta pot	10h	MS	20	9.5
August	terra cotta pot	12h	MS	1	5.34
August	terra cotta pot	12h	MS	2	4.38
August	terra cotta pot	12h	MS	3	18.41
August	terra cotta pot	12h	MS	4	15.2
August	terra cotta pot	12h	MS	5	12
August	terra cotta pot	12h	MS	6	11.86
August	terra cotta pot	12h	MS	7	13.99
August	terra cotta pot	12h	MS	8	6.61
August	terra cotta pot	12h	MS	9	14.68
August	terra cotta pot	12h	MS	10	9.1
August	terra cotta pot	12h	MS	11	14.14
August	terra cotta pot	12h	MS	12	10.44
August	terra cotta pot	12h	MS	13	4.83
August	terra cotta pot	12h	MS	14	9.54
August	terra cotta pot	12h	MS	15	10.25
August	terra cotta pot	12h	MS	16	14.07
August	terra cotta pot	12h	MS	17	10.25
August	terra cotta pot	12h	MS	18	10.5
August	terra cotta pot	12h	MS	19	8.75
August	terra cotta pot	12h	MS	20	10.7
August	terra cotta pot	14h	MS	1	6.92
August	terra cotta pot	14h	MS	2	2.85
August	terra cotta pot	14h	MS	3	5.03
August	terra cotta pot	14h	MS	4	2.4
August	terra cotta pot	14h	MS	5	4.3
August	terra cotta pot	14h	MS	6	17.32
August	terra cotta pot	14h	MS	7	4.01
August	terra cotta pot	14h	MS	8	14.59
August	terra cotta pot	14h	MS	9	6.1
August	terra cotta pot	14h	MS	10	9.21
August	terra cotta pot	14h	MS	11	13.19
August	terra cotta pot	14h	MS	12	6.01
August	terra cotta pot	14h	MS	13	11.69
August	terra cotta pot	14h	MS	14	10.65
August	terra cotta pot	14h	MS	15	10.6
August	terra cotta pot	14h	MS	16	12.12
August	terra cotta pot	14h	MS	17	8.72
August	terra cotta pot	14h	MS	18	6.34
August	terra cotta pot	14h	MS	19	8.35
August	terra cotta pot	14h	MS	20	8.41
August	terra cotta pot	16h	MS	1	9.66
August	terra cotta pot	16h	MS	2	10.74
August	terra cotta pot	16h	MS	3	9.93
August	terra cotta pot	16h	MS	4	10.98
August	terra cotta pot	16h	MS	5	11.5
August	terra cotta pot	16h	MS	6	14.43
August	terra cotta pot	16h	MS	7	15.6
August	terra cotta pot	16h	MS	8	12.32
August	terra cotta pot	16h	MS	9	11.2
August	terra cotta pot	16h	MS	10	12.4
August	terra cotta pot	16h	MS	11	3.4
August	terra cotta pot	16h	MS	12	4.63
August	terra cotta pot	16h	MS	13	14.5
August	terra cotta pot	16h	MS	14	5.24
August	terra cotta pot	16h	MS	15	11.1
August	terra cotta pot	16h	MS	16	16.1
August	terra cotta pot	16h	MS	17	14.01
August	terra cotta pot	16h	MS	18	16.01
August	terra cotta pot	16h	MS	19	8.51
August	terra cotta pot	16h	MS	20	10.01
August	terra cotta pot	18h	MS	1	18.17
August	terra cotta pot	18h	MS	2	17.35
August	terra cotta pot	18h	MS	3	14.91
August	terra cotta pot	18h	MS	4	7.21
August	terra cotta pot	18h	MS	5	14.05
August	terra cotta pot	18h	MS	6	4.34
August	terra cotta pot	18h	MS	7	13.08
August	terra cotta pot	18h	MS	8	16.65
August	terra cotta pot	18h	MS	9	9.77
August	terra cotta pot	18h	MS	10	12.45
August	terra cotta pot	18h	MS	11	8.72
August	terra cotta pot	18h	MS	12	9.01
August	terra cotta pot	18h	MS	13	15.98
August	terra cotta pot	18h	MS	14	10.74
August	terra cotta pot	18h	MS	15	10.09
August	terra cotta pot	18h	MS	16	15.2
August	terra cotta pot	18h	MS	17	10.2
August	terra cotta pot	18h	MS	18	10.85
August	terra cotta pot	18h	MS	19	12.09
August	terra cotta pot	18h	MS	20	12.7
October	terra cotta pot	6h	MS	1	9.72
October	terra cotta pot	6h	MS	2	10.67
October	terra cotta pot	6h	MS	3	12.72
October	terra cotta pot	6h	MS	4	9.28
October	terra cotta pot	6h	MS	5	7.8
October	terra cotta pot	6h	MS	6	2.04
October	terra cotta pot	6h	MS	7	3.33
October	terra cotta pot	6h	MS	8	3.17
October	terra cotta pot	6h	MS	9	2.47
October	terra cotta pot	6h	MS	10	3.65
October	terra cotta pot	6h	MS	11	3.65
October	terra cotta pot	6h	MS	12	2.14
October	terra cotta pot	6h	MS	13	1.92
October	terra cotta pot	6h	MS	14	2.17
October	terra cotta pot	6h	MS	15	2
October	terra cotta pot	6h	MS	16	1.69
October	terra cotta pot	6h	MS	17	1.8
October	terra cotta pot	6h	MS	18	2.48
October	terra cotta pot	6h	MS	19	2.81
October	terra cotta pot	6h	MS	20	1.84
October	terra cotta pot	8h	MS	1	8.32
October	terra cotta pot	8h	MS	2	6.31
October	terra cotta pot	8h	MS	3	7.42
October	terra cotta pot	8h	MS	4	9.31
October	terra cotta pot	8h	MS	5	9.9
October	terra cotta pot	8h	MS	6	7.81
October	terra cotta pot	8h	MS	7	6.1
October	terra cotta pot	8h	MS	8	5.93
October	terra cotta pot	8h	MS	9	4.46
October	terra cotta pot	8h	MS	10	3.52
October	terra cotta pot	8h	MS	11	3.84
October	terra cotta pot	8h	MS	12	2.13
October	terra cotta pot	8h	MS	13	3.02
October	terra cotta pot	8h	MS	14	1.9
October	terra cotta pot	8h	MS	15	1.89
October	terra cotta pot	8h	MS	16	2.58
October	terra cotta pot	8h	MS	17	2.86
October	terra cotta pot	8h	MS	18	2.09
October	terra cotta pot	8h	MS	19	5.52
October	terra cotta pot	8h	MS	20	1.2
October	terra cotta pot	10h	MS	1	7.11
October	terra cotta pot	10h	MS	2	6.05
October	terra cotta pot	10h	MS	3	2.08
October	terra cotta pot	10h	MS	4	5.32
October	terra cotta pot	10h	MS	5	3.84
October	terra cotta pot	10h	MS	6	5.69
October	terra cotta pot	10h	MS	7	5.01
October	terra cotta pot	10h	MS	8	5.82
October	terra cotta pot	10h	MS	9	5.73
October	terra cotta pot	10h	MS	10	7.08
October	terra cotta pot	10h	MS	11	8.51
October	terra cotta pot	10h	MS	12	5.42
October	terra cotta pot	10h	MS	13	5.29
October	terra cotta pot	10h	MS	14	6.7
October	terra cotta pot	10h	MS	15	7.5
October	terra cotta pot	10h	MS	16	8.23
October	terra cotta pot	10h	MS	17	6.43
October	terra cotta pot	10h	MS	18	6.76
October	terra cotta pot	10h	MS	19	4.88
October	terra cotta pot	10h	MS	20	3.08
October	terra cotta pot	12h	MS	1	6.29
October	terra cotta pot	12h	MS	2	6.25
October	terra cotta pot	12h	MS	3	8.83
October	terra cotta pot	12h	MS	4	7.25
October	terra cotta pot	12h	MS	5	6.4
October	terra cotta pot	12h	MS	6	7.81
October	terra cotta pot	12h	MS	7	6.59
October	terra cotta pot	12h	MS	8	8.72
October	terra cotta pot	12h	MS	9	6.61
October	terra cotta pot	12h	MS	10	7.21
October	terra cotta pot	12h	MS	11	3.49
October	terra cotta pot	12h	MS	12	6.19
October	terra cotta pot	12h	MS	13	4.05
October	terra cotta pot	12h	MS	14	6.56
October	terra cotta pot	12h	MS	15	4.79
October	terra cotta pot	12h	MS	16	10.43
October	terra cotta pot	12h	MS	17	12.43
October	terra cotta pot	12h	MS	18	8.41
October	terra cotta pot	12h	MS	19	10.55
October	terra cotta pot	12h	MS	20	9.43
October	terra cotta pot	14h	MS	1	6.27
October	terra cotta pot	14h	MS	2	4.46
October	terra cotta pot	14h	MS	3	1.34
October	terra cotta pot	14h	MS	4	2.22
October	terra cotta pot	14h	MS	5	1.97
October	terra cotta pot	14h	MS	6	7.67
October	terra cotta pot	14h	MS	7	3.08
October	terra cotta pot	14h	MS	8	4.3
October	terra cotta pot	14h	MS	9	6.42
October	terra cotta pot	14h	MS	10	2.15
October	terra cotta pot	14h	MS	11	6.4
October	terra cotta pot	14h	MS	12	6.34
October	terra cotta pot	14h	MS	13	6.93
October	terra cotta pot	14h	MS	14	6.5
October	terra cotta pot	14h	MS	15	6.98
October	terra cotta pot	14h	MS	16	4.57
October	terra cotta pot	14h	MS	17	8.87
October	terra cotta pot	14h	MS	18	8.4
October	terra cotta pot	14h	MS	19	5.4
October	terra cotta pot	14h	MS	20	8.33
October	terra cotta pot	16h	MS	1	3.5
October	terra cotta pot	16h	MS	2	4.25
October	terra cotta pot	16h	MS	3	4.15
October	terra cotta pot	16h	MS	4	3.5
October	terra cotta pot	16h	MS	5	3.35
October	terra cotta pot	16h	MS	6	4.5
October	terra cotta pot	16h	MS	7	4.7
October	terra cotta pot	16h	MS	8	5.19
October	terra cotta pot	16h	MS	9	3.49
October	terra cotta pot	16h	MS	10	7.2
October	terra cotta pot	16h	MS	11	10.28
October	terra cotta pot	16h	MS	12	13.23
October	terra cotta pot	16h	MS	13	10.2
October	terra cotta pot	16h	MS	14	8.29
October	terra cotta pot	16h	MS	15	12.55
October	terra cotta pot	16h	MS	16	7.01
October	terra cotta pot	16h	MS	17	7.15
October	terra cotta pot	16h	MS	18	9.13
October	terra cotta pot	16h	MS	19	3.19
October	terra cotta pot	16h	MS	20	3.13
October	terra cotta pot	18h	MS	1	18.61
October	terra cotta pot	18h	MS	2	16.5
October	terra cotta pot	18h	MS	3	20.13
October	terra cotta pot	18h	MS	4	13.54
October	terra cotta pot	18h	MS	5	10.88
October	terra cotta pot	18h	MS	6	12.92
October	terra cotta pot	18h	MS	7	5.98
October	terra cotta pot	18h	MS	8	15.83
October	terra cotta pot	18h	MS	9	9.16
October	terra cotta pot	18h	MS	10	15.49
October	terra cotta pot	18h	MS	11	13.37
October	terra cotta pot	18h	MS	12	12.3
October	terra cotta pot	18h	MS	13	13.89
October	terra cotta pot	18h	MS	14	9.96
October	terra cotta pot	18h	MS	15	4.16
October	terra cotta pot	18h	MS	16	9.62
October	terra cotta pot	18h	MS	17	15.57
October	terra cotta pot	18h	MS	18	12.33
October	terra cotta pot	18h	MS	19	14.18
October	terra cotta pot	18h	MS	20	13.23
December	terra cotta pot	6h	MS	1	1.7
December	terra cotta pot	6h	MS	2	2.4
December	terra cotta pot	6h	MS	3	3.25
December	terra cotta pot	6h	MS	4	2.54
December	terra cotta pot	6h	MS	5	1.9
December	terra cotta pot	6h	MS	6	1.46
December	terra cotta pot	6h	MS	7	1.45
December	terra cotta pot	6h	MS	8	1.36
December	terra cotta pot	6h	MS	9	1.38
December	terra cotta pot	6h	MS	10	1.49
December	terra cotta pot	6h	MS	11	2.15
December	terra cotta pot	6h	MS	12	2.81
December	terra cotta pot	6h	MS	13	2.74
December	terra cotta pot	6h	MS	14	1.37
December	terra cotta pot	6h	MS	15	1.45
December	terra cotta pot	6h	MS	16	1.95
December	terra cotta pot	6h	MS	17	2.19
December	terra cotta pot	6h	MS	18	1.72
December	terra cotta pot	6h	MS	19	1.88
December	terra cotta pot	6h	MS	20	1.32
December	terra cotta pot	8h	MS	1	1.43
December	terra cotta pot	8h	MS	2	1.65
December	terra cotta pot	8h	MS	3	2.31
December	terra cotta pot	8h	MS	4	1.65
December	terra cotta pot	8h	MS	5	2.27
December	terra cotta pot	8h	MS	6	3.78
December	terra cotta pot	8h	MS	7	3.44
December	terra cotta pot	8h	MS	8	4.8
December	terra cotta pot	8h	MS	9	4.39
December	terra cotta pot	8h	MS	10	3.49
December	terra cotta pot	8h	MS	11	4.51
December	terra cotta pot	8h	MS	12	5.73
December	terra cotta pot	8h	MS	13	2.28
December	terra cotta pot	8h	MS	14	4.7
December	terra cotta pot	8h	MS	15	5.32
December	terra cotta pot	8h	MS	16	2.2
December	terra cotta pot	8h	MS	17	4.25
December	terra cotta pot	8h	MS	18	6.89
December	terra cotta pot	8h	MS	19	5.94
December	terra cotta pot	8h	MS	20	2.3
December	terra cotta pot	10h	MS	1	9.17
December	terra cotta pot	10h	MS	2	11.95
December	terra cotta pot	10h	MS	3	8.3
December	terra cotta pot	10h	MS	4	12.81
December	terra cotta pot	10h	MS	5	9.19
December	terra cotta pot	10h	MS	6	6.45
December	terra cotta pot	10h	MS	7	12.32
December	terra cotta pot	10h	MS	8	6.23
December	terra cotta pot	10h	MS	9	10.71
December	terra cotta pot	10h	MS	10	7.47
December	terra cotta pot	10h	MS	11	10.62
December	terra cotta pot	10h	MS	12	9.75
December	terra cotta pot	10h	MS	13	9.98
December	terra cotta pot	10h	MS	14	6.32
December	terra cotta pot	10h	MS	15	10.01
December	terra cotta pot	10h	MS	16	9.33
December	terra cotta pot	10h	MS	17	11.53
December	terra cotta pot	10h	MS	18	12.3
December	terra cotta pot	10h	MS	19	7.11
December	terra cotta pot	10h	MS	20	10.51
December	terra cotta pot	12h	MS	1	15.43
December	terra cotta pot	12h	MS	2	14.6
December	terra cotta pot	12h	MS	3	10.4
December	terra cotta pot	12h	MS	4	15.54
December	terra cotta pot	12h	MS	5	15.31
December	terra cotta pot	12h	MS	6	5.65
December	terra cotta pot	12h	MS	7	11.66
December	terra cotta pot	12h	MS	8	10.31
December	terra cotta pot	12h	MS	9	6.27
December	terra cotta pot	12h	MS	10	11.72
December	terra cotta pot	12h	MS	11	9.86
December	terra cotta pot	12h	MS	12	10.75
December	terra cotta pot	12h	MS	13	11.32
December	terra cotta pot	12h	MS	14	12.58
December	terra cotta pot	12h	MS	15	10.92
December	terra cotta pot	12h	MS	16	11.83
December	terra cotta pot	12h	MS	17	10.76
December	terra cotta pot	12h	MS	18	14.21
December	terra cotta pot	12h	MS	19	16.03
December	terra cotta pot	12h	MS	20	16.5
December	terra cotta pot	14h	MS	1	3.7
December	terra cotta pot	14h	MS	2	11.43
December	terra cotta pot	14h	MS	3	4.94
December	terra cotta pot	14h	MS	4	11.57
December	terra cotta pot	14h	MS	5	10.57
December	terra cotta pot	14h	MS	6	5.49
December	terra cotta pot	14h	MS	7	14.75
December	terra cotta pot	14h	MS	8	9.47
December	terra cotta pot	14h	MS	9	10.93
December	terra cotta pot	14h	MS	10	12.7
December	terra cotta pot	14h	MS	11	7.72
December	terra cotta pot	14h	MS	12	16.81
December	terra cotta pot	14h	MS	13	8
December	terra cotta pot	14h	MS	14	9.97
December	terra cotta pot	14h	MS	15	7.95
December	terra cotta pot	14h	MS	16	15.48
December	terra cotta pot	14h	MS	17	12.58
December	terra cotta pot	14h	MS	18	4.15
December	terra cotta pot	14h	MS	19	5.59
December	terra cotta pot	14h	MS	20	8.33
December	terra cotta pot	16h	MS	1	3.29
December	terra cotta pot	16h	MS	2	3.21
December	terra cotta pot	16h	MS	3	3.41
December	terra cotta pot	16h	MS	4	2.96
December	terra cotta pot	16h	MS	5	2.95
December	terra cotta pot	16h	MS	6	3.24
December	terra cotta pot	16h	MS	7	2.15
December	terra cotta pot	16h	MS	8	3.36
December	terra cotta pot	16h	MS	9	3.45
December	terra cotta pot	16h	MS	10	2.64
December	terra cotta pot	16h	MS	11	4.09
December	terra cotta pot	16h	MS	12	2.54
December	terra cotta pot	16h	MS	13	2.73
December	terra cotta pot	16h	MS	14	2.9
December	terra cotta pot	16h	MS	15	3.5
December	terra cotta pot	16h	MS	16	2.39
December	terra cotta pot	16h	MS	17	2.21
December	terra cotta pot	16h	MS	18	3.95
December	terra cotta pot	16h	MS	19	3.61
December	terra cotta pot	16h	MS	20	3.42
December	terra cotta pot	18h	MS	1	9
December	terra cotta pot	18h	MS	2	6.22
December	terra cotta pot	18h	MS	3	7.35
December	terra cotta pot	18h	MS	4	8.81
December	terra cotta pot	18h	MS	5	8.34
December	terra cotta pot	18h	MS	6	5.6
December	terra cotta pot	18h	MS	7	7.65
December	terra cotta pot	18h	MS	8	5.78
December	terra cotta pot	18h	MS	9	6.32
December	terra cotta pot	18h	MS	10	7.02
December	terra cotta pot	18h	MS	11	5.09
December	terra cotta pot	18h	MS	12	2.6
December	terra cotta pot	18h	MS	13	5.38
December	terra cotta pot	18h	MS	14	3.72
December	terra cotta pot	18h	MS	15	5.1
December	terra cotta pot	18h	MS	16	4.53
December	terra cotta pot	18h	MS	17	5.12
December	terra cotta pot	18h	MS	18	3.93
December	terra cotta pot	18h	MS	19	3.75
December	terra cotta pot	18h	MS	20	3.01
February	terra cotta pot	6h	MS	1	1.61
February	terra cotta pot	6h	MS	2	1.89
February	terra cotta pot	6h	MS	3	3.69
February	terra cotta pot	6h	MS	4	1.98
February	terra cotta pot	6h	MS	5	3.7
February	terra cotta pot	6h	MS	6	3.59
February	terra cotta pot	6h	MS	7	2.98
February	terra cotta pot	6h	MS	8	4
February	terra cotta pot	6h	MS	9	2.31
February	terra cotta pot	6h	MS	10	1.51
February	terra cotta pot	6h	MS	11	2.38
February	terra cotta pot	6h	MS	12	2.29
February	terra cotta pot	6h	MS	13	1.37
February	terra cotta pot	6h	MS	14	1.41
February	terra cotta pot	6h	MS	15	2.3
February	terra cotta pot	6h	MS	16	3.1
February	terra cotta pot	6h	MS	17	1.31
February	terra cotta pot	6h	MS	18	2.86
February	terra cotta pot	6h	MS	19	2.85
February	terra cotta pot	6h	MS	20	3.12
February	terra cotta pot	8h	MS	1	1.24
February	terra cotta pot	8h	MS	2	1.32
February	terra cotta pot	8h	MS	3	1.4
February	terra cotta pot	8h	MS	4	2.1
February	terra cotta pot	8h	MS	5	1.3
February	terra cotta pot	8h	MS	6	1.24
February	terra cotta pot	8h	MS	7	2.12
February	terra cotta pot	8h	MS	8	2.11
February	terra cotta pot	8h	MS	9	1.41
February	terra cotta pot	8h	MS	10	1.23
February	terra cotta pot	8h	MS	11	1.36
February	terra cotta pot	8h	MS	12	1.62
February	terra cotta pot	8h	MS	13	1.44
February	terra cotta pot	8h	MS	14	1.52
February	terra cotta pot	8h	MS	15	1.61
February	terra cotta pot	8h	MS	16	2.12
February	terra cotta pot	8h	MS	17	1.36
February	terra cotta pot	8h	MS	18	0.71
February	terra cotta pot	8h	MS	19	0.62
February	terra cotta pot	8h	MS	20	0.95
February	terra cotta pot	10h	MS	1	1.73
February	terra cotta pot	10h	MS	2	2.35
February	terra cotta pot	10h	MS	3	1.77
February	terra cotta pot	10h	MS	4	1.07
February	terra cotta pot	10h	MS	5	1.59
February	terra cotta pot	10h	MS	6	1.23
February	terra cotta pot	10h	MS	7	2.37
February	terra cotta pot	10h	MS	8	2.96
February	terra cotta pot	10h	MS	9	2.15
February	terra cotta pot	10h	MS	10	2.24
February	terra cotta pot	10h	MS	11	2.71
February	terra cotta pot	10h	MS	12	1.62
February	terra cotta pot	10h	MS	13	1.44
February	terra cotta pot	10h	MS	14	1.57
February	terra cotta pot	10h	MS	15	2.36
February	terra cotta pot	10h	MS	16	2.15
February	terra cotta pot	10h	MS	17	2.45
February	terra cotta pot	10h	MS	18	2.56
February	terra cotta pot	10h	MS	19	2.12
February	terra cotta pot	10h	MS	20	1.89
February	terra cotta pot	12h	MS	1	4.25
February	terra cotta pot	12h	MS	2	2.98
February	terra cotta pot	12h	MS	3	3.22
February	terra cotta pot	12h	MS	4	2.07
February	terra cotta pot	12h	MS	5	2.59
February	terra cotta pot	12h	MS	6	1.8
February	terra cotta pot	12h	MS	7	1.24
February	terra cotta pot	12h	MS	8	1.49
February	terra cotta pot	12h	MS	9	2.14
February	terra cotta pot	12h	MS	10	3.41
February	terra cotta pot	12h	MS	11	1.21
February	terra cotta pot	12h	MS	12	1.89
February	terra cotta pot	12h	MS	13	1.46
February	terra cotta pot	12h	MS	14	1.28
February	terra cotta pot	12h	MS	15	1.25
February	terra cotta pot	12h	MS	16	1.24
February	terra cotta pot	12h	MS	17	1.31
February	terra cotta pot	12h	MS	18	3.12
February	terra cotta pot	12h	MS	19	4.31
February	terra cotta pot	12h	MS	20	1.5
February	terra cotta pot	14h	MS	1	4.68
February	terra cotta pot	14h	MS	2	2.83
February	terra cotta pot	14h	MS	3	4.27
February	terra cotta pot	14h	MS	4	2.89
February	terra cotta pot	14h	MS	5	4.56
February	terra cotta pot	14h	MS	6	2.3
February	terra cotta pot	14h	MS	7	3.59
February	terra cotta pot	14h	MS	8	3.82
February	terra cotta pot	14h	MS	9	4.52
February	terra cotta pot	14h	MS	10	4.25
February	terra cotta pot	14h	MS	11	3.41
February	terra cotta pot	14h	MS	12	2.56
February	terra cotta pot	14h	MS	13	3.14
February	terra cotta pot	14h	MS	14	3.21
February	terra cotta pot	14h	MS	15	4.1
February	terra cotta pot	14h	MS	16	1.45
February	terra cotta pot	14h	MS	17	1.46
February	terra cotta pot	14h	MS	18	1.81
February	terra cotta pot	14h	MS	19	1.75
February	terra cotta pot	14h	MS	20	2.16
February	terra cotta pot	16h	MS	1	1.39
February	terra cotta pot	16h	MS	2	1.28
February	terra cotta pot	16h	MS	3	1.32
February	terra cotta pot	16h	MS	4	2.3
February	terra cotta pot	16h	MS	5	2.5
February	terra cotta pot	16h	MS	6	0.63
February	terra cotta pot	16h	MS	7	0.81
February	terra cotta pot	16h	MS	8	1.31
February	terra cotta pot	16h	MS	9	1.42
February	terra cotta pot	16h	MS	10	2.01
February	terra cotta pot	16h	MS	11	3.54
February	terra cotta pot	16h	MS	12	1.61
February	terra cotta pot	16h	MS	13	1.91
February	terra cotta pot	16h	MS	14	1.66
February	terra cotta pot	16h	MS	15	2.89
February	terra cotta pot	16h	MS	16	2.26
February	terra cotta pot	16h	MS	17	3.45
February	terra cotta pot	16h	MS	18	1.01
February	terra cotta pot	16h	MS	19	0.36
February	terra cotta pot	16h	MS	20	0.25
February	terra cotta pot	18h	MS	1	12.86
February	terra cotta pot	18h	MS	2	12.36
February	terra cotta pot	18h	MS	3	18.7
February	terra cotta pot	18h	MS	4	4.55
February	terra cotta pot	18h	MS	5	17.4
February	terra cotta pot	18h	MS	6	11.28
February	terra cotta pot	18h	MS	7	16.12
February	terra cotta pot	18h	MS	8	8.06
February	terra cotta pot	18h	MS	9	7.08
February	terra cotta pot	18h	MS	10	9.12
February	terra cotta pot	18h	MS	11	17.33
February	terra cotta pot	18h	MS	12	14.75
February	terra cotta pot	18h	MS	13	12.11
February	terra cotta pot	18h	MS	14	13.1
February	terra cotta pot	18h	MS	15	12.86
February	terra cotta pot	18h	MS	16	12.4
February	terra cotta pot	18h	MS	17	12.61
February	terra cotta pot	18h	MS	18	14.83
February	terra cotta pot	18h	MS	19	15.61
February	terra cotta pot	18h	MS	20	16.31
